# Supplementary material for: IWS1 positions downstream DNA to globally stimulate Pol II elongation
Source: Nat Commun. 2025 Aug 20;16:7747. doi: 10.1038/s41467-025-62913-5 (PMC12368070; doi:10.1038/s41467-025-62913-5)
Supplement: Supplementary file 3 — Supplementary Data 1 [file 41467_2025_62913_MOESM3_ESM.xlsx]

## Sheet: Chromatin_proteomics_1h
Genes	DMSO_R1	DMSO_R2	DMSO_R3	DMSO_R4	dTAG_R1	dTAG_R2	dTAG_R3	dTAG_R4	DMSO_R1_log2	DMSO_R2_log2	DMSO_R3_log2	DMSO_R4_log2	dTAG_R1_log2	dTAG_R2_log2	dTAG_R3_log2	dTAG_R4_log2	DMSO_R1_log2_centered	DMSO_R2_log2_centered	DMSO_R3_log2_centered	DMSO_R4_log2_centered	dTAG_R1_log2_centered	dTAG_R2_log2_centered	dTAG_R3_log2_centered	dTAG_R4_log2_centered	DMSO_dTAG_pvalue	log2_fold_change
AAAS	51341700	55804300	48518000	48364600	45036800	49745500	40657700	52554000	25.6136	25.7339	25.532	25.5274	25.4246	25.5681	25.277	25.6473	3.99363	3.84469	3.62605	3.54808	3.48927	3.68483	3.40278	3.7171	0.210972	-0.179615
AAR2	1446020	1744010	1591510	1733990	2004980	1991570	2000100	2273860	20.4637	20.734	20.602	20.7257	20.9352	20.9255	20.9316	21.1167	-1.15635	-1.15521	-1.304	-1.25371	-1.00018	-0.957761	-0.942599	-0.813488	0.0018969	0.28881
AARS1	1898990	2063720	1975630	2063530	1581040	2126380	2217500	1869280	20.8568	20.9768	20.9139	20.9767	20.5924	21.02	21.0805	20.8341	-0.763201	-0.91237	-0.992088	-1.00269	-1.34289	-0.863268	-0.793738	-1.09615	0.476671	-0.106424
AARSD1	792244	1129940	799744	1420380	1264050	1206870	721120	1070710	19.5956	20.1078	19.6092	20.4378	20.2696	20.2028	19.4599	20.0301	-2.02442	-1.78137	-2.29679	-1.54153	-1.66571	-1.6804	-2.41436	-1.90006	0.986814	-0.00410711
AASDHPPT	1247280	1532360	1324700	1166020	938250	1661070	690689	760499	20.2504	20.5473	20.3372	20.1532	19.8396	20.6637	19.3977	19.5366	-1.36965	-1.34186	-1.56873	-1.82621	-2.09572	-1.21955	-2.47656	-2.39361	0.169346	-0.519749
AATF	84992600	99744000	84190300	86853600	95720900	81396700	72642300	107232000	26.3408	26.5717	26.3272	26.3721	26.5123	26.2785	26.1143	26.6762	4.72083	4.68254	4.42118	4.39271	4.577	4.39523	4.24007	4.74596	0.65916	-0.0647526
ABCB10	1424130	1745540	2309140	2360530	2447480	1635230	1784590	2467270	20.4417	20.7352	21.1389	21.1707	21.2229	20.6411	20.7672	21.2345	-1.17835	-1.15394	-0.767045	-0.808692	-0.712467	-1.24217	-1.10708	-0.695716	0.838745	0.0376492
ABCB7	818606	1007570	1371920	1340180	1833350	1374770	1287690	1591310	19.6428	19.9425	20.3878	20.354	20.8061	20.3908	20.2964	20.6018	-1.97719	-1.94674	-1.5182	-1.62538	-1.12928	-1.49248	-1.57789	-1.32842	0.0450083	0.384861
ABCD1	2061770	1934730	2905480	2657260	1553850	2723190	2268520	1395470	20.9755	20.8837	21.4703	21.3415	20.5674	21.3769	21.1133	20.4123	-0.64455	-1.00548	-0.435624	-0.637864	-1.36792	-0.50637	-0.76092	-1.51788	0.248876	-0.357391
ABCD3	1264920	1290570	1769470	1876880	1409250	1589550	1349150	1825280	20.2706	20.2996	20.7549	20.8399	20.4265	20.6002	20.3636	20.7997	-1.34939	-1.58961	-1.15108	-1.13947	-1.50884	-1.28305	-1.51062	-1.13051	0.730229	-0.0508687
ABCE1	3396670	3287720	3434640	3487550	3438030	3204180	3429470	2994660	21.6957	21.6487	21.7117	21.7338	21.7132	21.6115	21.7096	21.514	0.0756878	-0.24053	-0.194242	-0.24559	-0.222182	-0.271713	-0.164686	-0.41624	0.260635	-0.117537
ABCF1	6013750	5405130	7076080	6137990	4974460	5458200	6133010	5400270	22.5198	22.3659	22.7545	22.5493	22.2461	22.38	22.5482	22.3646	0.899831	0.476712	0.848549	0.569963	0.310776	0.496757	0.673923	0.434399	0.141963	-0.2198
ABCF2	4786530	4904510	5221460	5175160	4393370	4284990	5811210	5657580	22.1905	22.2257	22.316	22.3032	22.0669	22.0309	22.4704	22.4318	0.570547	0.336491	0.410052	0.3238	0.131564	0.147624	0.596167	0.501553	0.642962	-0.0659958
ABCF3	666279	897719	867785	755686	742500	894415	840901	543459	19.3458	19.7759	19.727	19.5274	19.502	19.7706	19.6816	19.0518	-2.27423	-2.11328	-2.17899	-2.45194	-2.4333	-2.11265	-2.19266	-2.87839	0.468194	-0.149638
ABCG2	783985	742466	1092250	1171830	696721	945973	728299	802118	19.5805	19.502	20.0589	20.1603	19.4102	19.8514	19.4742	19.6135	-2.03953	-2.38722	-1.8471	-1.81904	-2.52511	-2.0318	-2.40007	-2.31674	0.130996	-0.295207
ABL1	19304500	18490600	23207300	26692300	12011100	20023000	24427000	19266700	24.2024	24.1403	24.4681	24.6699	23.5179	24.2552	24.542	24.1996	2.58243	2.2511	2.56211	2.69055	1.58253	2.37192	2.66773	2.26941	0.295448	-0.29865
ABRAXAS1	1750810	2029640	1769130	2027770	1652890	1802640	2117240	2090810	20.7396	20.9528	20.7546	20.9515	20.6566	20.7817	21.0138	20.9956	-0.88041	-0.936393	-1.15136	-1.02791	-1.27877	-1.10156	-0.860487	-0.93457	0.701097	-0.0448282
ABT1	18707600	27353600	21161100	23634600	33181600	20360700	21949000	31457900	24.1571	24.7052	24.3349	24.4944	24.9839	24.2793	24.3877	24.9069	2.53712	2.81604	2.42894	2.51502	3.04855	2.39605	2.51341	2.97672	0.429717	0.159399
ACAA1	715396	559947	701063	468956	303425	505449	295646	380025	19.4484	19.0949	19.4192	18.8391	18.211	18.9472	18.1735	18.5357	-2.17162	-2.79425	-2.48678	-3.14028	-3.72435	-2.93603	-3.70072	-3.39446	0.0295366	-0.790658
ACACA	6111470	5298330	5742130	5112530	5165460	5577240	5773460	7056540	22.5431	22.3371	22.4532	22.2856	22.3005	22.4111	22.461	22.7505	0.923086	0.44792	0.547185	0.306234	0.365133	0.527883	0.586764	0.820329	0.911299	0.0189209
ACAD9	2455490	3132530	4373600	4078020	3630750	3657800	3367840	2933580	21.2276	21.5789	22.0604	21.9594	21.7918	21.8025	21.6834	21.4842	-0.392422	-0.310289	0.15442	-0.0199347	-0.143496	-0.0806918	-0.190848	-0.44597	0.646504	-0.0731952
ACADM	2004110	2064970	2034130	2077630	1504160	1631470	1581490	1515550	20.9345	20.9777	20.956	20.9865	20.5205	20.6377	20.5929	20.5314	-0.685471	-0.911496	-0.949989	-0.992864	-1.41481	-1.24549	-1.28139	-1.39879	0.00254247	-0.450164
ACAT1	1281560	1608220	1508540	1546270	1205530	1691290	1600140	1127310	20.2895	20.617	20.5247	20.5604	20.2012	20.6897	20.6098	20.1045	-1.33053	-1.27215	-1.38125	-1.41901	-1.7341	-1.19354	-1.26447	-1.82575	0.412895	-0.153729
ACD	3116580	3993380	2955580	3254930	2093680	3755400	3422300	3027030	21.5715	21.9292	21.495	21.6342	20.9976	21.8405	21.7065	21.5295	-0.0484695	0.0399929	-0.410959	-0.345177	-0.937723	-0.0427014	-0.167706	-0.400729	0.428793	-0.196061
ACIN1	41551400	52616800	60894000	69852400	48851100	56107000	61732800	54439500	25.3084	25.649	25.8598	26.0578	25.5419	25.7417	25.8795	25.6982	3.68839	3.75983	3.95383	4.07843	3.60655	3.85844	4.00529	3.76795	0.637916	-0.0605621
ACLY	3907250	3881600	3979420	3960490	3210570	3927000	4093170	3680010	21.8977	21.8882	21.9241	21.9172	21.6144	21.905	21.9648	21.8113	0.27772	-0.00096599	0.0181574	-0.0621246	-0.320935	0.0217596	0.0905466	-0.118922	0.281104	-0.140084
ACO2	985559	1395870	1412680	1394570	707719	1499240	1502070	1128760	19.9106	20.4127	20.43	20.4114	19.4328	20.5158	20.5185	20.1063	-1.70942	-1.47645	-1.47597	-1.56798	-2.50251	-1.36744	-1.35572	-1.82389	0.506778	-0.204936
ACOT7	1104570	1241760	962954	1167440	1013540	983796	1200890	782593	20.0751	20.244	19.8771	20.1549	19.951	19.908	20.1957	19.5779	-1.54495	-1.64523	-2.02886	-1.82445	-1.98436	-1.97524	-1.67857	-2.3523	0.22598	-0.236742
ACP1	2016510	2378960	2398730	2390150	2476870	1932700	2405910	2163330	20.9434	21.1819	21.1938	21.1887	21.2401	20.8822	21.1982	21.0448	-0.676572	-0.707286	-0.71213	-0.790702	-0.695246	-1.00105	-0.676089	-0.885378	0.327026	-0.092768
ACSL3	2588310	2505860	2649100	2687520	1624550	2895100	2955800	2248010	21.3036	21.2569	21.3371	21.3578	20.6316	21.4652	21.4951	21.1002	-0.316423	-0.632311	-0.568898	-0.621528	-1.30372	-0.418055	-0.379123	-0.829983	0.438586	-0.197931
ACTBL2	3908010	5004940	6683480	7755880	5094870	4872290	7032740	7256860	21.898	22.2549	22.6722	22.8869	22.2806	22.2162	22.7457	22.7909	0.278001	0.365735	0.766199	0.907487	0.345281	0.332932	0.871415	0.860713	0.91764	0.0232299
ACTL6A	39816300	44807700	39392000	38892500	34753300	40815900	40230900	44149400	25.2469	25.4172	25.2314	25.213	25.0506	25.2826	25.2618	25.3959	3.62685	3.52806	3.32543	3.23362	3.11531	3.39939	3.38756	3.46569	0.495246	-0.0865006
ACTN1	1088990	1274770	1465780	1649560	1330300	1295800	1735100	1517440	20.0546	20.2818	20.4832	20.6537	20.3433	20.3054	20.7266	20.5332	-1.56544	-1.60738	-1.42273	-1.32572	-1.59201	-1.57782	-1.14765	-1.39699	0.689944	0.0516985
ACTN4	8931300	13678500	24563500	28171100	20405700	17640200	24306600	20777500	23.0904	23.7054	24.55	24.7477	24.2825	24.0724	24.5348	24.3085	1.47044	1.81622	2.64404	2.76834	2.34714	2.18913	2.6606	2.37832	0.548054	0.219036
ACTR2	13382900	17295500	19238700	22958400	15746800	17348600	19007600	22231100	23.6739	24.0439	24.1975	24.4525	23.9086	24.0483	24.1801	24.4061	2.05389	2.15471	2.29154	2.47315	1.97322	2.16508	2.30583	2.47587	0.927397	-0.0133171
ACTR3	13083800	16804000	18074000	22935800	10339900	17429200	20019700	17717200	23.6413	24.0023	24.1074	24.4511	23.3017	24.055	24.2549	24.0786	2.02128	2.11312	2.20144	2.47173	1.36639	2.17177	2.38068	2.14845	0.48819	-0.185071
ACTR5	4616580	5812150	6136070	5521370	6890400	5212970	4820010	6102790	22.1384	22.4706	22.5489	22.3966	22.7162	22.3137	22.2006	22.541	0.518391	0.581454	0.642914	0.417223	0.780824	0.430437	0.326364	0.610837	0.980497	-0.00288008
ACTR6	4718260	5225720	5147460	5599850	6055280	5462090	4095900	5877960	22.1698	22.3172	22.2954	22.417	22.5298	22.381	21.9657	22.4869	0.549821	0.428012	0.38946	0.437585	0.59443	0.497785	0.0915085	0.556683	0.901484	-0.016118
ACTR8	2285590	2699400	2522570	2602860	1591040	2816440	2488250	2032040	21.1241	21.3642	21.2665	21.3117	20.6015	21.4254	21.2467	20.9545	-0.495866	-0.524979	-0.639506	-0.667706	-1.33379	-0.457795	-0.62754	-0.975703	0.265133	-0.266694
ADAR	275231000	216532000	230909000	210675000	106965000	202426000	213067000	172940000	28.0361	27.69	27.7827	27.6504	26.6726	27.5928	27.6667	27.3657	6.41607	5.80082	5.87678	5.67107	4.73723	5.70958	5.79249	5.4355	0.12845	-0.522484
ADARB1	2686140	3311620	3237540	2989200	2621910	3000400	2162920	2369050	21.3571	21.6591	21.6265	21.5113	21.3222	21.5167	21.0445	21.1759	-0.262899	-0.23008	-0.279503	-0.468044	-0.613146	-0.366513	-0.829691	-0.754323	0.0389929	-0.330787
ADD1	1920000	3236000	2945840	3059820	2877880	3038790	2967680	3264400	20.8727	21.6258	21.4902	21.545	21.4566	21.5351	21.5009	21.6384	-0.747327	-0.263406	-0.415722	-0.434357	-0.478757	-0.348171	-0.373336	-0.291814	0.446113	0.0921829
ADD2	1069890	1763230	1610500	1800710	2019710	1462370	1433940	2035750	20.029	20.7498	20.6191	20.7801	20.9457	20.4799	20.4516	20.9571	-1.59097	-1.1394	-1.28689	-1.19924	-0.989616	-1.40336	-1.42269	-0.973071	0.529971	0.106941
ADD3	1929320	2939990	2587550	2704120	2842560	2374530	2317720	3487910	20.8797	21.4874	21.3032	21.3667	21.4388	21.1792	21.1443	21.7339	-0.740341	-0.401806	-0.602814	-0.612644	-0.496573	-0.704026	-0.729965	-0.196269	0.701896	0.0576928
ADGB	12995500	8844890	13469300	10598300	11027100	8482110	7746480	9690130	23.6315	23.0764	23.6832	23.3373	23.3946	23.016	22.8851	23.2081	2.01151	1.18723	1.7772	1.35796	1.45922	1.13276	1.01087	1.27788	0.154587	-0.363292
ADH5	3672790	5855480	4078950	5803420	6395710	5778190	6073660	5477140	21.8084	22.4814	21.9598	22.4685	22.6087	22.4622	22.5341	22.385	0.188443	0.59217	0.0537971	0.4891	0.67334	0.57895	0.659894	0.45479	0.127964	0.260866
ADNP	33085900	30045000	29578200	28660000	21023900	29363800	29751600	27601100	24.9797	24.8406	24.818	24.7725	24.3255	24.8075	24.8265	24.7182	3.35971	2.95144	2.91206	2.79316	2.39019	2.9243	2.95222	2.78802	0.22748	-0.240408
ADNP2	5893380	5280500	4978720	4681640	2247020	4739600	5021870	3878180	22.4907	22.3322	22.2473	22.1586	21.0996	22.1763	22.2598	21.8869	0.870662	0.443057	0.341374	0.17921	-0.835751	0.293097	0.385553	-0.0432524	0.172112	-0.508664
ADRM1	1646750	1124850	1020820	1297500	2004160	1096800	1313570	1967510	20.6512	20.1013	19.9613	20.3073	20.9346	20.0649	20.3251	20.9079	-0.968811	-1.78788	-1.94467	-1.67207	-1.00077	-1.81837	-1.54918	-1.02226	0.437243	0.245716
ADSS2	2425270	3032170	3034830	3340100	3558510	3506600	3717790	3756570	21.2097	21.5319	21.5332	21.6715	21.7628	21.7416	21.826	21.841	-0.410288	-0.357267	-0.372785	-0.307912	-0.172491	-0.141595	-0.0482267	-0.0892162	0.000495125	0.249181
AEBP2	1087590	1911210	1618200	1485940	1908380	1342350	1477550	1756920	20.0527	20.8661	20.626	20.5029	20.8639	20.3563	20.4948	20.7446	-1.5673	-1.02313	-1.28001	-1.47643	-1.07142	-1.52691	-1.37946	-1.18558	0.780717	0.0458741
AFF1	3808100	2233350	2755700	2228740	438176	1986450	1912310	2871490	21.8606	21.0908	21.394	21.0878	18.7412	20.9218	20.8669	21.4534	0.240638	-0.798408	-0.511982	-0.891575	-3.19418	-0.961475	-1.00736	-0.476832	0.234552	-0.919629
AFF4	1009590	1427250	1164270	1427000	452050	1573790	1192470	690179	19.9453	20.4448	20.151	20.4446	18.7861	20.5858	20.1855	19.3966	-1.67466	-1.44438	-1.75497	-1.53482	-3.14921	-1.29742	-1.68872	-2.53359	0.269053	-0.565026
AFG2A	6800780	9787700	8188540	9373450	8314030	7796000	7977850	8763900	22.6973	23.2225	22.9652	23.1601	22.9871	22.8943	22.9276	23.0631	1.07727	1.33335	1.05921	1.18078	1.05178	1.01107	1.05333	1.13294	0.213905	-0.100371
AFG2B	4961430	5605130	5208560	5343970	3418390	5279940	4997860	4605370	22.2423	22.4183	22.3125	22.3495	21.7049	22.3321	22.2529	22.1349	0.622323	0.52913	0.406484	0.370108	-0.230447	0.448853	0.378638	0.204685	0.162256	-0.281579
AFG3L2	1532440	1885060	2371180	2506600	3461700	2142620	2015660	2160210	20.5474	20.8462	21.1772	21.2573	21.723	21.0309	20.9428	21.0427	-1.0726	-1.04301	-0.728795	-0.722072	-0.212283	-0.852292	-0.931419	-0.88746	0.424635	0.170755
AGAP3	268781	359341	344235	305276	372607	374272	309022	168108	18.0361	18.455	18.393	18.2198	18.5073	18.5137	18.2374	17.359	-3.58393	-3.43419	-3.51293	-3.75961	-3.42803	-3.36951	-3.63689	-4.57116	0.573977	-0.178733
AGK	7504430	7100910	11140100	11113300	10445100	9455820	9423610	7350520	22.8393	22.7596	23.4093	23.4058	23.3163	23.1728	23.1678	22.8094	1.21931	0.870386	1.50329	1.42641	1.38099	1.28953	1.29361	0.879214	0.816164	-0.0440125
AGO2	2149200	2158000	2495410	2269170	978986	1989800	2162100	1628490	21.0354	21.0413	21.2508	21.1137	19.9009	20.9242	21.044	20.6351	-0.584633	-0.847922	-0.655124	-0.865639	-2.0344	-0.959044	-0.830238	-1.2951	0.136633	-0.541366
AGPAT5	1452890	1594920	2333270	2714320	2131210	2090240	2218300	1771880	20.4705	20.6051	21.1539	21.3722	21.0232	20.9952	21.081	20.7569	-1.14951	-1.28413	-0.752047	-0.607213	-0.912091	-0.887999	-0.793217	-1.17335	0.97246	0.00656047
AGPS	712253	707047	724256	640379	716554	558876	791274	686355	19.442	19.4314	19.4661	19.2886	19.4507	19.0922	19.5938	19.3886	-2.17797	-2.45774	-2.43983	-2.6908	-2.48462	-2.79107	-2.28042	-2.5416	0.59696	-0.0828416
AHCTF1	99370100	78510100	78885200	73435000	44814200	69846900	80036400	64679000	26.5663	26.2264	26.2333	26.13	25.4175	26.0577	26.2542	25.9468	4.94631	4.33719	4.32728	4.15059	3.48212	4.17446	4.37991	4.01659	0.150935	-0.427072
AHCY	2552220	2945400	2803660	2695700	2575730	2947690	3095720	2556360	21.2833	21.49	21.4189	21.3622	21.2966	21.4912	21.5618	21.2857	-0.33668	-0.399154	-0.487089	-0.617143	-0.638782	-0.392083	-0.312397	-0.644541	0.737318	-0.0369341
AHDC1	5156060	4394150	4792410	4453610	2140850	4393700	4692630	3700540	22.2978	22.0672	22.1923	22.0865	21.0298	22.067	22.162	21.8193	0.677836	0.177967	0.286351	0.107172	-0.90558	0.183768	0.287725	-0.110896	0.202869	-0.448577
AHNAK	3769780	5449780	6080250	7043010	4784650	5404560	6394740	6378490	21.846	22.3778	22.5357	22.7478	22.19	22.3657	22.6085	22.6048	0.226047	0.48858	0.62973	0.768388	0.254649	0.482509	0.734214	0.674583	0.959928	0.00830225
AHSA1	3021810	3883260	3673380	3741520	4053650	3400100	3788620	4169070	21.527	21.8888	21.8087	21.8352	21.9508	21.6971	21.8532	21.9913	-0.0930203	-0.000349141	-0.0972926	-0.144179	0.0154575	-0.186091	-0.0209995	0.0610934	0.447574	0.0510754
AHSG	1376770	2183270	1699690	1624490	1076250	1412690	1700750	1381710	20.3929	21.0581	20.6968	20.6316	20.0376	20.43	20.6977	20.398	-1.22715	-0.831127	-1.20913	-1.34782	-1.89775	-1.45322	-1.1765	-1.53218	0.104015	-0.361108
AIF1L	903215	1425510	1502100	1402030	1799060	619407	1226780	1897570	19.7847	20.443	20.5186	20.4191	20.7788	19.2405	20.2264	20.8557	-1.83529	-1.44614	-1.38742	-1.56029	-1.15652	-2.64271	-1.64779	-1.07448	0.855945	-0.0730914
AIFM1	3672070	4663220	5158510	6031760	6572930	5228550	5449460	5020340	21.8082	22.1529	22.2985	22.5241	22.6481	22.318	22.3777	22.2594	0.18816	0.263709	0.392554	0.544775	0.712772	0.434743	0.503441	0.329153	0.237331	0.147728
AIMP1	1596810	2472810	2281070	2932260	2588830	2550980	2612420	2354560	20.6068	21.2377	21.1213	21.4836	21.3039	21.2826	21.317	21.167	-1.01324	-0.651466	-0.78469	-0.49579	-0.631464	-0.600616	-0.557285	-0.763174	0.453488	0.0981618
AIMP2	2329960	2036610	2877850	2631850	1956050	2339890	1619980	2388310	21.1519	20.9577	21.4566	21.3276	20.8995	21.158	20.6275	21.1876	-0.468128	-0.931447	-0.449409	-0.651726	-1.03582	-0.725227	-1.2467	-0.742642	0.112767	-0.312419
AIP	933738	1163120	1161260	1283730	1495900	1100060	947487	1083050	19.8327	20.1496	20.1473	20.2919	20.5126	20.0692	19.8537	20.0467	-1.78734	-1.73962	-1.75871	-1.68746	-1.42275	-1.81408	-2.02049	-1.88353	0.767055	-0.0419324
AIRIM	387345	863627	555978	657006	1577780	872945	930491	1232240	18.5633	19.7201	19.0847	19.3255	20.5895	19.7355	19.8276	20.2329	-3.05674	-2.16914	-2.8213	-2.65382	-1.34587	-2.1477	-2.04661	-1.69735	0.0162457	0.865868
AK1	1159690	1074810	1012390	953905	1048300	774000	1223760	1102030	20.1453	20.0357	19.9493	19.8635	19.9996	19.562	20.2229	20.0717	-1.47469	-1.85353	-1.95663	-2.11588	-1.93571	-2.32126	-1.65135	-1.85847	0.656125	-0.0915108
AK2	3074990	5115940	4515210	5637740	6346860	5327190	5183190	4637850	21.5522	22.2866	22.1064	22.4267	22.5976	22.3449	22.3054	22.145	-0.0678515	0.397382	0.200392	0.447313	0.662279	0.461707	0.431168	0.214824	0.233081	0.198185
AK6	574536	1105960	923451	978902	1043690	2508530	1108610	992026	19.132	20.0769	19.8167	19.9008	19.9933	21.2584	20.0803	19.92	-2.48796	-1.81232	-2.08929	-2.07857	-1.94207	-0.624826	-1.79392	-2.01018	0.211991	0.524285
AKAP1	1191950	1201110	1816000	2022090	2083160	1577160	1710250	1540000	20.1849	20.1959	20.7923	20.9474	20.9903	20.5889	20.7058	20.5545	-1.43511	-1.69325	-1.11364	-1.03196	-0.94499	-1.29434	-1.16846	-1.3757	0.523508	0.122614
AKAP17A	6697040	7069740	8010420	7688010	4624270	7646880	7238700	6252060	22.6751	22.7532	22.9334	22.8742	22.1408	22.8664	22.7873	22.5759	1.05509	0.86404	1.02748	0.894806	0.205462	0.983203	0.913059	0.645699	0.219565	-0.273498
AKAP8	24990100	31155400	28149900	30639200	28419900	27546700	31177200	30470200	24.5749	24.893	24.7466	24.8689	24.7604	24.7154	24.894	24.8609	2.95485	3.00379	2.84066	2.8895	2.82507	2.83214	3.01975	2.93069	0.740837	-0.0202893
AKAP8L	11093300	14197100	12927300	13660900	12323200	11266100	13268200	14505100	23.4032	23.7591	23.6239	23.7035	23.5549	23.4255	23.6615	23.7901	1.78318	1.86991	1.71795	1.72418	1.61954	1.54225	1.78723	1.85986	0.425138	-0.0715853
AKAP9	12904900	11364300	14298500	12933700	8181400	11109700	14822900	12407800	23.6214	23.438	23.7694	23.6246	22.9639	23.4053	23.8213	23.5647	2.00141	1.54882	1.86339	1.64526	1.02858	1.52208	1.94708	1.63454	0.337662	-0.231648
AKR1A1	1327970	1570510	1400680	1461640	1417490	1344660	939648	1449860	20.3408	20.5828	20.4177	20.4792	20.4349	20.3588	19.8418	20.4675	-1.27921	-1.30638	-1.48827	-1.50021	-1.50042	-1.52443	-2.03248	-1.46272	0.181116	-0.236491
AKR1C3	705840	1132140	1029610	1112140	959309	1826690	944408	1108880	19.429	20.1106	19.9737	20.0849	19.8716	20.8008	19.8491	20.0807	-2.19102	-1.77856	-1.9323	-1.89446	-2.0637	-1.08244	-2.02519	-1.84953	0.474704	0.193875
ALB	5620440	9442910	8564210	9937500	27310900	8300550	9193510	12618400	22.4223	23.1708	23.0299	23.2445	24.703	22.9848	23.1322	23.589	0.80225	1.28161	1.12392	1.26508	2.76764	1.10154	1.25794	1.65882	0.223423	0.578271
ALDH18A1	2986240	3299470	4380660	4609870	3227950	4692980	4449100	3346750	21.5099	21.6538	22.0627	22.1363	21.6222	22.1621	22.0851	21.6743	-0.110103	-0.235383	0.156747	0.156922	-0.313146	0.278836	0.210842	-0.255871	0.950626	-0.0118807
ALDOA	7799770	10688500	9604550	10631600	11211100	7878360	9841650	8791050	22.895	23.3496	23.1953	23.3419	23.4184	22.9095	23.2305	23.0676	1.275	1.46037	1.28932	1.36248	1.48309	1.02623	1.35623	1.1374	0.438866	-0.0960545
ALG3	500933	498178	727818	565310	477168	412717	455119	458755	18.9343	18.9263	19.4732	19.1087	18.8641	18.6548	18.7959	18.8074	-2.68574	-2.96288	-2.43275	-2.87069	-3.07119	-3.22844	-3.07835	-3.12283	0.0399114	-0.38719
ALG8	2980820	3154130	4008020	3654700	1626250	3448510	2958390	1710730	21.5073	21.5888	21.9345	21.8013	20.6331	21.7175	21.4964	20.7062	-0.112724	-0.300375	0.028489	-0.178051	-1.30221	-0.165695	-0.37786	-1.22402	0.116926	-0.626782
ALKBH5	7460640	8090070	8501800	9590120	6138630	7232140	8615850	9150160	22.8309	22.9477	23.0193	23.1931	22.5495	22.786	23.0386	23.1254	1.21087	1.05853	1.11337	1.21375	0.614153	0.902754	1.16432	1.19516	0.279063	-0.18003
ALYREF	159944000	303915000	218537000	255386000	517548000	184395000	238655000	346144000	27.253	28.1791	27.7033	27.9281	28.9471	27.4582	27.8304	28.3668	5.63299	6.28991	5.79733	5.94873	7.01178	5.57499	5.95611	6.4366	0.388481	0.32763
AMOTL1	4662830	5920380	6001500	6428970	5055800	6138410	7127100	6769040	22.1528	22.4973	22.5169	22.6162	22.2695	22.5494	22.7649	22.6905	0.532772	0.608072	0.610922	0.636784	0.334175	0.666197	0.890643	0.760319	0.62236	0.0656958
ANAPC1	7639290	6734520	9084850	8113680	4710500	7653100	8407360	5471750	22.865	22.6831	23.115	22.9519	22.1674	22.8676	23.0032	22.3836	1.24501	0.793958	1.20906	0.972553	0.232116	0.984376	1.12898	0.45337	0.203204	-0.355434
ANAPC10	1954790	1931510	2028830	2272380	1742770	1680090	2234790	1842530	20.8986	20.8813	20.9522	21.1158	20.733	20.6801	21.0917	20.8133	-0.721419	-1.00789	-0.953752	-0.863599	-1.20238	-1.20313	-0.782532	-1.11694	0.168465	-0.189582
ANAPC2	1887430	1822730	2199720	2191960	2495720	1709850	1945830	2463760	20.848	20.7977	21.0689	21.0638	21.251	20.7054	20.892	21.2324	-0.77201	-1.09152	-0.837081	-0.915582	-0.684308	-1.1778	-0.982286	-0.69777	0.898571	0.0185067
ANAPC4	2764320	3105940	3236080	3583240	2837840	3728550	3132050	2935000	21.3985	21.5666	21.6258	21.7728	21.4364	21.8302	21.5787	21.4849	-0.221509	-0.322587	-0.280153	-0.206539	-0.498971	-0.0530533	-0.295565	-0.445272	0.565892	-0.065518
ANAPC5	3611470	3177550	3733130	3727150	2703720	2943630	3616560	3020580	21.7842	21.5995	21.832	21.8296	21.3665	21.4892	21.7862	21.5264	0.164153	-0.289703	-0.074015	-0.149731	-0.568818	-0.394072	-0.0880538	-0.403806	0.0924099	-0.276364
ANAPC7	5081980	5290740	6028770	6328510	5019250	5885550	5695500	5999770	22.277	22.335	22.5234	22.5934	22.259	22.4887	22.4414	22.5165	0.656957	0.445852	0.617463	0.614062	0.323708	0.605509	0.56715	0.586275	0.470257	-0.062923
ANK1	4987160	4932280	5317780	5111320	2256100	5084380	5016710	4426940	22.2498	22.2338	22.3424	22.2853	21.1054	22.2776	22.2583	22.0779	0.629785	0.344637	0.436423	0.305892	-0.829933	0.394404	0.38407	0.147678	0.259327	-0.40513
ANKRD11	2525830	2213520	2867050	2621790	2029860	2567890	2923890	2460380	21.2683	21.0779	21.4511	21.3221	20.9529	21.2922	21.4795	21.2305	-0.351676	-0.811275	-0.454834	-0.657251	-0.982383	-0.591084	-0.394783	-0.699751	0.562386	-0.0982416
ANP32B	2673810	4077310	3851080	4017350	6106740	3908610	3225720	3539430	21.3505	21.9592	21.8768	21.9378	22.542	21.8982	21.6212	21.7551	-0.269536	0.0700002	-0.0291376	-0.0415594	0.606638	0.0149877	-0.253051	-0.175115	0.607224	0.115923
ANP32E	3422490	3391420	3890810	3402720	2911950	2655390	2171360	2083420	21.7066	21.6935	21.8916	21.6983	21.4736	21.3405	21.0502	20.9905	0.086613	-0.195728	-0.0143302	-0.281115	-0.461778	-0.542744	-0.824073	-0.939678	0.00686595	-0.590928
ANXA1	2315880	3682470	3164220	3306860	5613190	3133790	3158890	3844200	21.1431	21.8122	21.5934	21.657	22.4204	21.5795	21.591	21.8743	-0.476873	-0.0769437	-0.312551	-0.322342	0.485057	-0.303759	-0.283254	-0.0559488	0.267191	0.257701
ANXA2	2421670	1772580	2082590	2127320	4837110	2014250	2022580	4073120	21.2076	20.7574	20.9899	21.0206	22.2057	20.9418	20.9478	21.9577	-0.412431	-1.13177	-0.916022	-0.958766	0.270381	-0.941425	-0.926475	0.0275021	0.254365	0.462242
ANXA5	853570	1064150	958660	985665	1336060	1078710	838860	1000530	19.7032	20.0213	19.8707	19.9107	20.3496	20.0409	19.6781	19.9323	-1.91685	-1.86791	-2.03531	-2.06863	-1.58578	-1.84236	-2.19617	-1.99787	0.654229	0.0666334
ANXA6	1212210	1369690	1491870	2017460	1759830	1322240	1159330	1935760	20.2092	20.3854	20.5087	20.9441	20.747	20.3346	20.1449	20.8845	-1.41079	-1.50377	-1.39728	-1.03526	-1.18833	-1.54868	-1.72938	-1.04573	0.835238	-0.0412551
AP1G1	926036	1294280	1323370	1264550	1836880	1331260	1130820	1414520	19.8207	20.3037	20.3358	20.2702	20.8088	20.3444	20.1089	20.4319	-1.79929	-1.58547	-1.57018	-1.70918	-1.12651	-1.53887	-1.7653	-1.49832	0.268456	0.18378
AP1S1	466856	679216	733180	778310	800101	788056	797037	896676	18.8326	19.3735	19.4838	19.57	19.6098	19.5879	19.6043	19.7742	-2.78738	-2.51567	-2.42216	-2.40939	-2.32551	-2.2953	-2.26995	-2.15597	0.0457915	0.271968
AP2A1	1799270	2108170	3084450	3227570	2765380	2471770	3121840	3429640	20.779	21.0076	21.5566	21.622	21.399	21.2371	21.574	21.7096	-0.841021	-0.881626	-0.349387	-0.357355	-0.536286	-0.646123	-0.300275	-0.220575	0.350716	0.181532
AP2B1	5452110	7880950	9938080	12071600	6771630	8507750	8959330	8750470	22.3784	22.9099	23.2445	23.5251	22.6911	23.0203	23.095	23.0609	0.758381	1.02075	1.33857	1.54574	0.755739	1.13711	1.22072	1.13073	0.626806	-0.104786
AP2M1	1770110	2039840	2670430	2967430	1779300	2122280	2294280	2492610	20.7554	20.96	21.3486	21.5008	20.7629	21.0172	21.1296	21.2492	-0.864594	-0.929161	-0.557329	-0.478589	-1.17245	-0.866053	-0.74463	-0.680975	0.348232	-0.15861
AP3B1	729435	1167050	1125200	1128820	429791	873943	782476	857286	19.4764	20.1544	20.1018	20.1064	18.7133	19.7372	19.5777	19.7094	-2.14358	-1.73475	-1.80422	-1.87299	-3.22205	-2.14606	-2.29655	-2.22078	0.0996871	-0.582477
AP3D1	567054	665006	705710	656298	770697	590964	587000	683317	19.1131	19.343	19.4287	19.324	19.5558	19.1727	19.163	19.3822	-2.50687	-2.54618	-2.47725	-2.65538	-2.37953	-2.71052	-2.71124	-2.548	0.665194	-0.0409029
AP3M1	533893	719409	620794	715451	662969	827417	853398	689621	19.0262	19.4565	19.2438	19.4485	19.3386	19.6583	19.7029	19.3954	-2.59381	-2.43273	-2.66221	-2.53088	-2.59675	-2.22498	-2.17138	-2.53475	0.21346	0.172941
APEX1	1892500	2409930	2744790	2573560	1955500	2223800	2321400	1933590	20.8519	21.2006	21.3883	21.2953	20.8991	21.0846	21.1466	20.8829	-0.76814	-0.688626	-0.517705	-0.684038	-1.03623	-0.798641	-0.727677	-1.04735	0.0570417	-0.237846
API5	17376300	26012600	30196500	32513700	30009900	24549600	29988200	29729500	24.0506	24.6327	24.8479	24.9545	24.8389	24.5492	24.8379	24.8254	2.43062	2.74352	2.94191	2.97517	2.9036	2.66596	2.96365	2.89519	0.578874	0.0842966
APOBEC3B	35253600	25562500	27341000	25427600	18890400	23332200	17297000	27119100	25.0713	24.6075	24.7046	24.5999	24.1711	24.4758	24.044	24.6928	3.45126	2.71834	2.79859	2.62052	2.23582	2.59258	2.16978	2.7626	0.104376	-0.456984
APOBEC3C	89350900	48601900	49774300	54226200	80922600	27998300	61191300	107316000	26.413	25.5345	25.5689	25.6925	26.27	24.7388	25.8668	26.6773	4.79298	3.64532	3.66293	3.71311	4.33471	2.8556	3.99258	4.74709	0.955407	0.0289087
APOE	4206290	7880700	5097040	5946760	9396510	6441560	4911510	8424070	22.0041	22.9099	22.2812	22.5037	23.1637	22.619	22.2277	23.0061	0.384115	1.02071	0.375259	0.5243	1.22836	0.735742	0.353495	1.07589	0.314645	0.272276
APOO	953706	1684590	3006720	3331750	4417780	2275820	2370460	2608130	19.8632	20.684	21.5198	21.6678	22.0749	21.118	21.1767	21.3146	-1.75682	-1.20522	-0.38621	-0.311523	0.139557	-0.765281	-0.697505	-0.615616	0.337063	0.430231
APOOL	1976140	2885690	4833230	5167670	5091070	3526410	3126650	4007250	20.9143	21.4605	22.2046	22.3011	22.2795	21.7498	21.5762	21.9342	-0.705748	-0.428701	0.298587	0.32171	0.344205	-0.133468	-0.298054	0.00398034	0.729888	0.107704
APRT	2905220	3828890	3501020	3768230	2971940	4455240	4068820	2928690	21.4702	21.8685	21.7393	21.8455	21.503	22.0871	21.9562	21.4818	-0.149786	-0.0206912	-0.166625	-0.133917	-0.432359	0.203835	0.0819385	-0.448377	0.868824	-0.0309857
AQR	43059300	36652800	37441800	33915900	25570400	31008400	32977000	31407700	25.3598	25.1274	25.1581	25.0155	24.608	24.8862	24.975	24.9046	3.73982	3.23823	3.25218	3.03609	2.67264	3.00292	3.10072	2.97441	0.0835699	-0.378907
ARB2A	603438	1003030	1068260	993707	977881	1155830	1301090	1383700	19.2028	19.9359	20.0268	19.9225	19.8993	20.1405	20.3113	20.4001	-2.41715	-1.95325	-1.87914	-2.05691	-2.03603	-1.74274	-1.56295	-1.5301	0.074388	0.358658
ARCN1	2580620	3261570	2758590	2927630	3591000	3415800	2885010	2952440	21.2993	21.6371	21.3955	21.4813	21.776	21.7038	21.4601	21.4935	-0.320715	-0.252051	-0.51047	-0.49807	-0.159378	-0.179444	-0.414096	-0.436724	0.358269	0.0979158
ARF4	2203110	2038470	1593700	1686450	2551610	1729700	1796720	2465080	21.0711	20.9591	20.6039	20.6856	21.283	20.7221	20.7769	21.2332	-0.548892	-0.93013	-1.30202	-1.29381	-0.652356	-1.16115	-1.09731	-0.696997	0.620153	0.116763
ARF6	1193060	1476820	1527810	1575710	1369730	1458170	1439970	1520180	20.1862	20.4941	20.543	20.5876	20.3855	20.4757	20.4576	20.5358	-1.43377	-1.39512	-1.36294	-1.3918	-1.54987	-1.40751	-1.41663	-1.39439	0.302926	-0.0461944
ARFGAP2	1619710	2056150	1763570	1912970	1714820	2337670	1760670	2236680	20.6273	20.9715	20.7501	20.8674	20.7096	21.1566	20.7477	21.0929	-0.992697	-0.917672	-1.1559	-1.11199	-1.22571	-0.726596	-1.12655	-0.837273	0.638795	0.0655341
ARHGAP10	1124200	1519190	1521170	1759600	3243520	1096480	1384920	515647	20.1005	20.5349	20.5368	20.7468	21.6291	20.0644	20.4014	18.976	-1.51953	-1.35431	-1.36922	-1.23256	-0.306204	-1.81879	-1.47287	-2.95417	0.656514	-0.269103
ARHGAP11A	2734620	2493550	2454460	2668380	1318210	2498600	2682920	2259520	21.3829	21.2498	21.227	21.3475	20.3301	21.2527	21.3554	21.1076	-0.237093	-0.639416	-0.678995	-0.631839	-1.60518	-0.630548	-0.518868	-0.822616	0.26111	-0.347468
ARHGDIA	1111100	1657940	1524540	1347990	2452770	1142260	1338850	1629410	20.0836	20.661	20.5399	20.3624	21.226	20.1235	20.3526	20.6359	-1.53644	-1.22823	-1.36603	-1.61699	-0.709352	-1.75978	-1.52168	-1.29428	0.65747	0.11565
ARHGEF1	1799320	1762200	1403540	1627740	2043670	1606680	1648420	1322630	20.779	20.7489	20.4206	20.6344	20.9627	20.6157	20.6527	20.335	-0.840981	-1.14024	-1.48533	-1.34493	-0.972601	-1.26758	-1.22159	-1.59522	0.757192	-0.0613782
ARHGEF2	4246650	3847990	4588330	4197140	3081800	3804890	4310110	3031910	22.0179	21.8757	22.1295	22.001	21.5553	21.8594	22.0393	21.5318	0.397892	-0.0135124	0.223568	0.021603	-0.379991	-0.0238132	0.165053	-0.398405	0.114705	-0.316677
ARHGEF39	791551	1160740	1261350	815283	1041440	1050250	184104	957146	19.5943	20.1466	20.2665	19.6369	19.9901	20.0023	17.4902	19.8684	-2.02568	-1.74257	-1.63943	-2.34243	-1.94518	-1.88093	-4.38407	-2.06182	0.380458	-0.630475
ARID1A	16210800	16966200	16298500	15934400	14223900	16386600	16191500	16103500	23.9505	24.0162	23.9582	23.9256	23.7618	23.966	23.9487	23.9409	2.33045	2.12697	2.05227	1.94627	1.82648	2.08278	2.07449	2.01067	0.299009	-0.115385
ARID1B	6330740	5961740	5895550	5564400	4127550	6033070	5882170	5407380	22.5939	22.5073	22.4912	22.4078	21.9769	22.5245	22.4879	22.3665	0.973941	0.618116	0.585226	0.428422	0.0415216	0.641224	0.613676	0.436297	0.272144	-0.218246
ARID2	10647600	9420220	9579190	8769600	6927350	8874560	9358310	8165180	23.344	23.1673	23.1915	23.0641	22.7239	23.0812	23.1578	22.9611	1.72402	1.27814	1.2855	1.08471	0.788539	1.19801	1.28358	1.03085	0.176195	-0.26785
ARID3A	1133230	1664140	1579250	1541200	1112770	1423810	1520700	1388690	20.112	20.6663	20.5908	20.5556	20.0857	20.4413	20.5363	20.4053	-1.50799	-1.22284	-1.31516	-1.42375	-1.84961	-1.44191	-1.33794	-1.52491	0.238214	-0.171155
ARID4A	2293610	3046710	3040540	3267060	2302120	2481240	2965510	3152530	21.1292	21.5388	21.5359	21.6396	21.1345	21.2426	21.4998	21.5881	-0.490813	-0.350365	-0.370073	-0.339811	-0.800801	-0.640606	-0.374392	-0.342122	0.265528	-0.151715
ARID4B	2321910	2746080	2742800	3054100	3104920	3003500	3204260	3763830	21.1469	21.3889	21.3872	21.5423	21.5661	21.5182	21.6116	21.8438	-0.473121	-0.500244	-0.518751	-0.437056	-0.369208	-0.365023	-0.262681	-0.0864307	0.0451729	0.211457
ARL1	1315780	988142	1153130	1055980	1077670	714510	590190	904558	20.3275	19.9144	20.1371	20.0102	20.0395	19.4466	19.1708	19.7869	-1.29251	-1.97483	-1.76884	-1.96922	-1.89585	-2.43664	-2.70342	-2.14335	0.0625229	-0.543462
ARL14EP	447279	515942	504386	462687	514259	475827	270419	577335	18.7708	18.9769	18.9442	18.8197	18.9721	18.8601	18.0448	19.1391	-2.84918	-2.91233	-2.9618	-3.15969	-2.96319	-3.02316	-3.8294	-2.79115	0.499511	-0.180973
ARL6IP4	1679280	1877070	1807080	1874960	1080180	1679190	1674450	1145210	20.6794	20.8401	20.7852	20.8384	20.0428	20.6793	20.6753	20.1272	-0.94059	-1.04913	-1.12074	-1.14094	-1.89249	-1.2039	-1.19898	-1.80302	0.0873811	-0.461747
ARL6IP6	6609920	7429870	7048980	7589650	8608830	8112090	9000180	10118800	22.6562	22.8249	22.749	22.8556	23.0374	22.9516	23.1015	23.2705	1.0362	0.935719	0.843014	0.87623	1.10205	1.06841	1.22728	1.34033	0.016132	0.261728
ARL8B	1094490	1588540	1819810	1732280	1205230	1502180	1630800	1912360	20.0618	20.5993	20.7954	20.7242	20.2009	20.5186	20.6371	20.8669	-1.55817	-1.28992	-1.11061	-1.25513	-1.73445	-1.36461	-1.23709	-1.06328	0.795667	-0.0464003
ARMC10	1832570	2145590	2915190	3008700	3483340	2155870	2280050	3206220	20.8054	21.0329	21.4752	21.5207	21.732	21.0398	21.1206	21.6124	-0.814565	-0.856243	-0.430811	-0.458663	-0.203293	-0.843397	-0.753606	-0.317759	0.5924	0.110557
ARMC6	397675	531740	521527	540887	213659	348203	255924	150088	18.6012	19.0204	18.9924	19.045	17.705	18.4096	17.9654	17.1955	-3.01877	-2.86882	-2.91358	-2.9344	-4.23038	-3.47366	-3.90888	-4.73474	0.0217782	-1.15302
ARMCX3	4556030	5889920	8832250	7094750	7032690	7064500	7861140	10273800	22.1193	22.4898	23.0743	22.7583	22.7456	22.7522	22.9063	23.2925	0.499344	0.60063	1.16838	0.778948	0.810312	0.868919	1.03207	1.36227	0.232267	0.256565
ARPC1B	5788810	8519250	9040120	10983300	4765070	8506280	9256920	8379180	22.4648	23.0223	23.1079	23.3888	22.1841	23.0201	23.1421	22.9984	0.844833	1.13311	1.20194	1.40944	0.248733	1.13686	1.26786	1.06818	0.444661	-0.216922
ARPC2	3967370	5688990	6129870	7352980	7254250	4549130	4644020	7813200	21.9198	22.4397	22.5474	22.8099	22.7904	22.1172	22.1469	22.8975	0.29975	0.550555	0.641456	0.830525	0.855062	0.233923	0.272702	0.967281	0.994271	0.00167069
ARPC3	4441430	7691680	7958430	10810800	7291640	8247770	8637610	10192000	22.0826	22.8749	22.9241	23.366	22.7978	22.9756	23.0422	23.2809	0.462591	0.985681	1.01808	1.3866	0.862479	1.09234	1.16796	1.35073	0.506223	0.155139
ARPC4	7220160	13988600	13909700	17400600	13723000	13007200	14389100	18457000	22.7836	23.7377	23.7296	24.0526	23.7101	23.6328	23.7785	24.1377	1.1636	1.84856	1.82362	2.07326	1.77476	1.74957	1.90423	2.20746	0.454255	0.181747
ARPC5	2598660	4896940	4161650	4937970	6244230	4301590	4851850	6389390	21.3093	22.2234	21.9887	22.2355	22.5741	22.0364	22.2101	22.6072	-0.310665	0.334263	0.0827549	0.256114	0.63876	0.153202	0.335863	0.677046	0.108335	0.360601
ARPC5L	2906390	6809000	6160280	7955900	8799200	6966710	6442310	10977900	21.4708	22.699	22.5546	22.9236	23.0689	22.732	22.6191	23.3881	-0.149205	0.809825	0.648595	0.944221	1.13361	0.848809	0.744906	1.4579	0.157955	0.482946
ARRB1	562414	625239	630345	572632	1321710	602687	614116	840302	19.1013	19.2541	19.2658	19.1273	20.334	19.2011	19.2282	19.6806	-2.51873	-2.63514	-2.64019	-2.85212	-1.60136	-2.68219	-2.64609	-2.24965	0.24245	0.366722
ASF1A	11672100	14063800	10596700	11899700	16904700	7398890	14334100	16732000	23.4766	23.7455	23.3371	23.5044	24.0109	22.8189	23.7729	23.9961	1.85656	1.8563	1.43114	1.52505	2.07559	0.935641	1.89871	2.06591	0.807282	0.0766986
ASF1B	3571820	5073900	4396150	4389950	4576250	4786560	4533740	6182880	21.7682	22.2747	22.0678	22.0658	22.1257	22.1906	22.1123	22.5598	0.148226	0.385478	0.16184	0.0864009	0.190402	0.307321	0.23803	0.629647	0.271855	0.145864
ASH1L	2061730	1984780	2143920	1857500	1005490	2373610	2225080	1612300	20.9754	20.9205	21.0318	20.8249	19.9395	21.1787	21.0854	20.6207	-0.644578	-0.968638	-0.874149	-1.15444	-1.99586	-0.704585	-0.788814	-1.30951	0.414382	-0.289242
ASH2L	13972900	16257900	14951100	15325100	11682800	16259500	15061500	14607200	23.7361	23.9546	23.8337	23.8694	23.4779	23.9548	23.8444	23.8002	2.11613	2.06545	1.92778	1.89002	1.54255	2.07154	1.97012	1.86998	0.339171	-0.136297
ASNS	3266250	3982820	3706140	3512280	2541530	3403500	3931790	3079860	21.6392	21.9254	21.8215	21.744	21.2773	21.6986	21.9068	21.5544	0.0192019	0.0361728	-0.0844833	-0.235396	-0.658067	-0.184649	0.0325143	-0.375767	0.220775	-0.230366
ASPM	5446230	4041560	4433150	3976950	2439130	4256830	4788370	3350800	22.3768	21.9465	22.0799	21.9232	21.2179	22.0213	22.1911	21.6761	0.756824	0.0572948	0.173931	-0.0561411	-0.717397	0.138111	0.316863	-0.254127	0.263882	-0.362115
ATAD1	1409450	1578340	1921620	2340000	2647060	2834930	2461670	1757060	20.4267	20.59	20.8739	21.1581	21.336	21.4349	21.2312	20.7447	-1.1933	-1.29921	-1.03208	-0.821295	-0.599373	-0.448355	-0.643034	-1.18547	0.111867	0.367413
ATAD2	57670800	44190300	45503100	42536600	22693000	42033800	45910600	33532000	25.7813	25.3972	25.4395	25.3422	24.4357	25.325	25.4523	24.999	4.16134	3.50804	3.53349	3.36283	2.50041	3.44181	3.57808	3.06883	0.15409	-0.49414
ATAD2B	17259500	13893200	14063600	13178200	7615330	13439200	14200300	10632900	24.0409	23.7279	23.7455	23.6517	22.8605	23.6799	23.7594	23.342	2.42089	1.83869	1.83949	1.67228	0.925142	1.79671	1.88518	1.41183	0.16418	-0.438122
ATAD3A	5899430	8638720	10908400	12136600	13225700	9061710	10241300	10010600	22.4921	23.0424	23.3789	23.5329	23.6568	23.1114	23.2879	23.255	0.872142	1.1532	1.47297	1.55349	1.72151	1.22812	1.41365	1.32482	0.437031	0.159076
ATAD3B	2445080	2199320	3341100	3441690	4781680	3465940	2982710	3531630	21.2215	21.0686	21.6719	21.7147	22.1891	21.7248	21.5082	21.7519	-0.398551	-0.82056	-0.234078	-0.264686	0.253753	-0.158421	-0.366048	-0.178298	0.142561	0.317215
ATAD5	6319980	5050390	5626600	5536730	3147190	5016780	5755860	4366320	22.5915	22.268	22.4238	22.4006	21.5856	22.2583	22.4566	22.058	0.971486	0.378777	0.517863	0.421231	-0.3497	0.375094	0.582359	0.127786	0.167017	-0.388454
ATF2	458540	1152150	941718	1091590	1021060	1300580	1081330	917397	18.8067	20.1359	19.8449	20.058	19.9616	20.3107	20.0444	19.8072	-2.81331	-1.75329	-2.06103	-1.92137	-1.9737	-1.57251	-1.82986	-2.12301	0.367576	0.26248
ATF3	1904710	2266470	1997370	2158040	1360050	1780790	2016950	1234000	20.8611	21.112	20.9297	21.0413	20.3752	20.7641	20.9437	20.2349	-0.758862	-0.77717	-0.976299	-0.938082	-1.5601	-1.11915	-0.930496	-1.69529	0.0777051	-0.463657
ATF7	1692840	2774420	2574540	3365170	2797720	3197960	2986420	3683120	20.691	21.4038	21.2959	21.6822	21.4158	21.6087	21.51	21.8125	-0.928987	-0.485431	-0.610086	-0.297124	-0.519512	-0.274516	-0.364255	-0.117704	0.156327	0.26141
ATF7IP	3882520	4948750	4135800	4298450	4606540	4887290	4452220	5312240	21.8886	22.2386	21.9797	22.0354	22.1353	22.2206	22.0861	22.3409	0.26856	0.349447	0.0737657	0.0560129	0.199919	0.337367	0.211853	0.410688	0.293614	0.10301
ATF7IP2	662430	850966	951783	764029	363073	1591850	598519	535848	19.3374	19.6987	19.8603	19.5433	18.4699	20.6023	19.191	19.0315	-2.28259	-2.19044	-2.0457	-2.4361	-3.46543	-1.28096	-2.6832	-2.89873	0.516047	-0.343374
ATIC	3412430	3683470	3519240	3488780	3169910	3500190	3603820	3923230	21.7024	21.8126	21.7468	21.7343	21.596	21.739	21.7811	21.9036	0.0823661	-0.0765519	-0.159137	-0.245081	-0.339322	-0.144235	-0.093145	-0.0265903	0.616094	-0.0512221
ATP13A1	2374370	2036380	2912210	2710420	1796990	2389030	2841470	2322110	21.1791	20.9576	21.4737	21.3701	20.7772	21.188	21.4382	21.147	-0.440888	-0.93161	-0.432286	-0.609287	-1.15818	-0.695243	-0.436034	-0.783196	0.420449	-0.164646
ATP1A1	1713720	2426370	2643160	2596620	2241310	2563260	2114040	1899860	20.7087	21.2104	21.3338	21.3082	21.0959	21.2895	21.0116	20.8575	-0.911301	-0.678818	-0.572137	-0.671168	-0.839422	-0.593688	-0.862669	-1.07274	0.316937	-0.133773
ATP1B3	1812510	1058500	1262910	935986	1401650	1931450	752020	1232770	20.7896	20.0136	20.2683	19.8361	20.4187	20.8813	19.5204	20.2335	-0.830444	-1.8756	-1.63765	-2.14324	-1.51664	-1.00198	-2.35383	-1.69673	0.960445	-0.0205612
ATP2A2	10060600	9890450	13495300	14232000	11570800	12100000	13463100	8784690	23.2622	23.2376	23.686	23.7626	23.464	23.5285	23.6825	23.0666	1.64221	1.34842	1.77998	1.78326	1.52865	1.64527	1.80827	1.13636	0.560906	-0.108833
ATP2A3	608685	663718	870186	884258	747766	578699	720270	398831	19.2153	19.3402	19.731	19.7541	19.5122	19.1425	19.4582	18.6054	-2.40466	-2.54897	-2.175	-2.22526	-2.4231	-2.74078	-2.41606	-3.32478	0.168151	-0.387705
ATP5F1A	48955300	79512700	108938000	113434000	134992000	92196500	85747200	82570900	25.545	26.2447	26.6989	26.7573	27.0083	26.4582	26.3536	26.2991	3.92496	4.3555	4.79296	4.77791	5.07297	4.57497	4.47935	4.36893	0.556776	0.161222
ATP5F1B	29833200	58810700	65035700	70403800	128557000	63662000	50037500	67240000	24.8304	25.8096	25.9547	26.0691	26.9378	25.9239	25.5765	26.0028	3.21041	3.92039	4.04876	4.08978	5.0025	4.04069	3.70227	4.07262	0.31	0.387184
ATP5F1C	10332400	12664400	17942000	19352100	21737400	13210900	13096200	14526400	23.3007	23.5943	24.0968	24.206	24.3737	23.6552	23.6426	23.7922	1.68067	1.70509	2.19087	2.22661	2.43834	1.77199	1.7684	1.86197	0.967336	0.0093669
ATP5F1D	6156400	16070800	16497600	19074600	21949700	20978900	13380600	17400700	22.5537	23.9379	23.9758	24.1851	24.3877	24.3224	23.6736	24.0526	0.933653	2.04875	2.06978	2.20578	2.45236	2.4392	1.7994	2.12244	0.3016	0.388859
ATP5MF	11154100	17862400	22930100	25512400	21885100	23807100	15473200	17072200	23.4111	24.0904	24.4507	24.6047	24.3834	24.5049	23.8833	24.0251	1.79107	2.20124	2.54477	2.62532	2.44811	2.62165	2.00903	2.09494	0.990952	0.00283477
ATP5MG	9393830	20038600	25271500	27419000	64383500	24618400	25403700	36706800	23.1633	24.2563	24.591	24.7087	25.9402	24.5532	24.5985	25.1295	1.54328	2.36709	2.68504	2.7293	4.00485	2.67	2.72429	3.19934	0.0956917	0.818445
ATP5MK	6203700	6572810	12244300	13877300	19396300	11273400	7221580	13357300	22.5647	22.6481	23.5456	23.7262	24.2093	23.4264	22.7839	23.6711	0.944695	0.758893	1.63964	1.74685	2.27395	1.54318	0.909642	1.74092	0.393923	0.344404
ATP5PB	3692910	6096760	7090050	6980310	6800850	6613420	5558030	5527380	21.8163	22.5396	22.7574	22.7349	22.6973	22.657	22.4061	22.3982	0.196325	0.650425	0.851395	0.755487	0.761951	0.773728	0.531902	0.467964	0.906352	0.020478
ATP5PD	10638100	21728600	28626700	30954600	35341500	34140300	22101000	23162500	23.3427	24.3731	24.7709	24.8837	25.0749	25.025	24.3976	24.4653	1.72274	2.48391	2.86489	2.90428	3.13953	3.14174	2.52337	2.53509	0.342293	0.340977
ATP5PF	437253	923081	1024960	1306460	1979540	888548	933648	1428090	18.7381	19.8161	19.9671	20.3172	20.9167	19.7611	19.8325	20.4457	-2.88189	-2.07309	-1.93883	-1.66214	-1.0186	-2.12215	-2.04172	-1.48454	0.246733	0.472235
ATP5PO	7798700	12639500	17578500	18790700	16139900	19648800	13694500	11618600	22.8948	23.5914	24.0673	24.1635	23.9441	24.2279	23.7071	23.4699	1.2748	1.70225	2.16134	2.18414	2.0088	2.3447	1.83285	1.53973	0.725918	0.100887
ATP6V0A1	13341400	15173000	17322500	19220000	13197700	14472300	18161500	17871700	23.6694	23.855	24.0461	24.1961	23.6538	23.7868	24.1144	24.0912	2.0494	1.96582	2.14017	2.21673	1.71845	1.90355	2.24014	2.16097	0.541835	-0.087253
ATP6V0A2	1208600	1747500	1936040	2030650	1377790	1630040	1690330	1594600	20.2049	20.7369	20.8847	20.9535	20.3939	20.6365	20.6889	20.6048	-1.4151	-1.15232	-1.02129	-1.02586	-1.54141	-1.24676	-1.18537	-1.32544	0.207287	-0.171099
ATP6V0C	2488530	4478090	3719550	5243440	4422980	6134010	4778920	7307500	21.2469	22.0945	21.8267	22.3221	22.0766	22.5484	22.1883	22.8009	-0.373139	0.205266	-0.0792726	0.34271	0.141255	0.665162	0.314013	0.870746	0.0843182	0.473903
ATP6V0D1	9762340	13579700	14263600	16853600	16033500	12069600	16249900	17352000	23.2188	23.6949	23.7658	24.0066	23.9346	23.5249	23.9539	24.0486	1.59879	1.80576	1.85987	2.02718	1.99925	1.64164	2.07969	2.1184	0.36831	0.136843
ATP6V1A	11521800	13872800	15413200	18003300	14592700	12929700	16095200	18607000	23.4579	23.7258	23.8777	24.1018	23.7987	23.6242	23.9401	24.1493	1.83786	1.83657	1.97169	2.12239	1.86341	1.74095	2.06589	2.21914	0.81976	0.0302194
ATP6V1B2	7217760	10008100	11011300	12376600	7277820	10262100	10950800	11613800	22.7831	23.2547	23.3925	23.5611	22.7951	23.2908	23.3845	23.4693	1.16312	1.36548	1.48651	1.58174	0.859742	1.40759	1.51029	1.53914	0.718285	-0.0700229
ATP6V1C1	1401720	2387850	2475700	3168590	2330610	2045100	2738480	2828470	20.4188	21.1873	21.2394	21.5954	21.1523	20.9637	21.3849	21.4316	-1.20123	-0.701905	-0.666564	-0.383962	-0.783056	-0.919496	-0.489296	-0.49861	0.756167	0.0658017
ATP6V1D	433734	1183490	869819	1098370	1696720	1068780	1092160	1399950	18.7265	20.1746	19.7304	20.0669	20.6943	20.0275	20.0588	20.4169	-2.89355	-1.71457	-2.17561	-1.91244	-1.24102	-1.8557	-1.81549	-1.51326	0.116088	0.567677
ATP6V1E1	6998990	12084100	11606700	14437900	8694800	10419500	9303940	13345600	22.7387	23.5266	23.4685	23.7834	23.0517	23.3128	23.1494	23.6699	1.11871	1.63742	1.56248	1.80399	1.11639	1.42955	1.27517	1.73966	0.50417	-0.14046
ATP6V1G1	5178810	6834910	6710060	8721690	6317530	7491290	6049150	8129610	22.3042	22.7045	22.6779	23.0562	22.5909	22.8368	22.5283	22.9548	0.684187	0.815305	0.771925	1.0768	0.655596	0.953546	0.65406	1.02455	0.910641	-0.015116
ATP6V1H	3015990	3818770	4231430	4721430	3721080	3933890	4704100	4969690	21.5242	21.8647	22.0127	22.1708	21.8273	21.9075	22.1655	22.2447	-0.0958016	-0.0245094	0.106745	0.19142	-0.108043	0.0242886	0.291247	0.314524	0.511032	0.0860406
ATRX	62457400	50461300	53544700	50497100	32692700	47958900	50808600	44180600	25.8964	25.5887	25.6742	25.5897	24.9625	25.5153	25.5986	25.3969	4.27637	3.69949	3.76827	3.61032	3.02713	3.63206	3.72433	3.46671	0.130972	-0.376056
ATXN10	3502200	4018080	3911390	3730980	4387130	3805850	3321860	4683820	21.7398	21.9381	21.8993	21.8311	22.0648	21.8598	21.6636	22.1593	0.119828	0.0488888	-0.00671935	-0.148249	0.129513	-0.0234493	-0.210681	0.229053	0.814012	0.027672
ATXN2L	702177	955665	1035790	1167730	938196	1056550	965221	1071420	19.4215	19.8661	19.9823	20.1553	19.8395	20.0109	19.8805	20.0311	-2.19853	-2.02304	-1.92367	-1.8241	-2.0958	-1.87231	-1.99374	-1.89911	0.785836	0.0270936
AUP1	912748	1417000	1694540	1852130	1312060	1682740	1752350	880230	19.7999	20.4344	20.6925	20.8208	20.3234	20.6824	20.7409	19.7475	-1.82014	-1.45478	-1.21351	-1.15862	-1.61193	-1.20086	-1.13338	-2.18268	0.689378	-0.12045
AURKA	3611890	3623270	4846190	4540000	2973010	4034630	4198550	3628740	21.7843	21.7889	22.2084	22.1143	21.5035	21.944	22.0015	21.791	0.164321	-0.100325	0.30245	0.134889	-0.43184	0.0607684	0.127219	-0.139163	0.20013	-0.221087
AURKB	21267400	24383000	22107600	21164500	19215500	21043800	19809400	23378900	24.3421	24.5394	24.398	24.3351	24.1958	24.3269	24.2397	24.4787	2.72214	2.65019	2.49207	2.35577	2.26043	2.44366	2.36544	2.5485	0.194983	-0.150533
B3GAT3	444861	706592	833271	914051	539288	937227	532978	537914	18.763	19.4305	19.6684	19.8019	19.0407	19.838	19.0237	19.037	-2.857	-2.45867	-2.23754	-2.17746	-2.89463	-2.0452	-2.85052	-2.89318	0.396749	-0.238217
B3GNT2	1655700	1196800	1393370	1125630	919557	1054030	1323220	671525	20.659	20.1908	20.4101	20.1023	19.8106	20.0075	20.3356	19.3571	-0.960992	-1.69843	-1.49582	-1.87707	-2.12475	-1.87575	-1.53862	-2.57312	0.128366	-0.51998
BABAM1	1655230	2940160	2190530	2445550	4194560	2457590	2416480	3289500	20.6586	21.4875	21.0628	21.2217	22.0001	21.2288	21.2045	21.6494	-0.961401	-0.401723	-0.84312	-0.757644	0.0647554	-0.654424	-0.669765	-0.280764	0.150997	0.355923
BABAM2	3100310	3831470	3629180	4038630	1870700	3943020	3584820	2820470	21.564	21.8695	21.7912	21.9454	20.8351	21.9109	21.7735	21.4275	-0.0560208	-0.0197194	-0.114757	-0.0339376	-1.10019	0.0276331	-0.100771	-0.502696	0.247927	-0.362896
BAG2	57908700	69690000	58374400	62377700	82942400	61113800	57459400	79545600	25.7873	26.0544	25.7988	25.8945	26.3056	25.865	25.776	26.2453	4.16727	4.16526	3.89286	3.91515	4.37027	3.98176	3.9018	4.31508	0.47735	0.107089
BAG4	976611	1405940	1579180	1633500	1460510	1306200	1659060	1712540	19.8974	20.4231	20.5907	20.6395	20.478	20.3169	20.6619	20.7077	-1.72258	-1.46608	-1.31522	-1.33984	-1.45729	-1.56629	-1.21231	-1.22249	0.480714	0.0963343
BAG5	565203	516631	549404	462962	503335	642349	276755	226019	19.1084	18.9788	19.0675	18.8205	18.9412	19.293	18.0783	17.7861	-2.51159	-2.91041	-2.83846	-3.15884	-2.99417	-2.59024	-3.79599	-4.14411	0.242553	-0.526303
BAG6	3968820	4903350	3971350	4249070	4740720	5397830	4726650	5089820	21.9203	22.2253	21.9212	22.0187	22.1767	22.3639	22.1724	22.2792	0.300277	0.33615	0.0152288	0.0393435	0.241342	0.480711	0.298146	0.348982	0.147241	0.169546
BAHD1	4224920	4539080	3941870	4041070	3278940	4036740	3898240	3582610	22.0105	22.114	21.9104	21.9463	21.6448	21.9448	21.8944	21.7726	0.390491	0.224782	0.00447945	-0.0330662	-0.290534	0.0615227	0.020151	-0.157621	0.114769	-0.238292
BAIAP2L1	547531	515202	452320	498069	509855	422039	494148	448125	19.0626	18.9748	18.787	18.926	18.9597	18.687	18.9146	18.7735	-2.55742	-2.9144	-3.11898	-3.05338	-2.9756	-3.19622	-2.95965	-3.15666	0.307625	-0.160985
BANF1	33816900	55357100	35153800	40374100	67747500	36886700	35632000	81308800	25.0112	25.7223	25.0672	25.2669	26.0137	25.1366	25.0867	26.2769	3.39124	3.83308	3.16121	3.28755	4.07833	3.25336	3.21243	4.34671	0.394358	0.304437
BANP	2774160	4246540	3387390	3681010	5019980	3576430	3516850	4231300	21.4036	22.0179	21.6917	21.8117	22.2593	21.7701	21.7459	22.0127	-0.216382	0.12867	-0.214227	-0.167702	0.323917	-0.113148	-0.128388	0.0824688	0.284728	0.158623
BAP18	1328100	1618790	1587680	1669280	1697140	1642910	1848270	2944200	20.3409	20.6265	20.5985	20.6708	20.6947	20.6478	20.8177	21.4894	-1.27907	-1.2627	-1.30748	-1.30858	-1.24066	-1.23541	-1.0565	-0.440756	0.215318	0.296126
BARD1	2883900	2510190	2895250	2766060	2753450	2287390	2827870	2773500	21.4596	21.2594	21.4653	21.3994	21.3928	21.1253	21.4313	21.4033	-0.160412	-0.629821	-0.440713	-0.579971	-0.542523	-0.757965	-0.442956	-0.526924	0.399241	-0.114863
BAZ1A	19961300	15465100	16873900	15846600	8613120	15517000	17272400	11720200	24.2507	23.8825	24.0083	23.9177	23.0381	23.8873	24.042	23.4825	2.6307	1.99333	2.10232	1.9383	1.10277	2.00411	2.16772	1.55229	0.168536	-0.459437
BAZ1B	318201000	240882000	245899000	225971000	125325000	222315000	228131000	192265000	28.2454	27.8438	27.8735	27.7516	26.9011	27.728	27.7653	27.5185	6.62536	5.95456	5.96752	5.77219	4.96577	5.84479	5.89105	5.58832	0.124495	-0.507428
BAZ2A	40115300	35432400	35067600	34613700	21235000	33718800	36678200	31450000	25.2576	25.0786	25.0636	25.0448	24.3399	25.007	25.1284	24.9066	3.63765	3.18938	3.15767	3.06547	2.40461	3.12381	3.25418	2.97636	0.210504	-0.322801
BAZ2B	2009520	1979010	2173950	2165430	836551	2134540	2011600	2170080	20.9384	20.9163	21.0519	21.0462	19.6741	21.0255	20.9399	21.0493	-0.681582	-0.972838	-0.854082	-0.93315	-2.26124	-0.857742	-0.934328	-0.880884	0.358626	-0.373135
BBS4	1130750	1889720	1845480	1835220	1762460	1959150	1913150	1937170	20.1088	20.8497	20.8156	20.8075	20.7492	20.9018	20.8675	20.8855	-1.51115	-1.03944	-1.0904	-1.17185	-1.18617	-0.98144	-1.00672	-1.04468	0.26729	0.148459
BCAP31	875861	1525000	1674110	2145000	3469550	1851120	1855190	2919780	19.7403	20.5404	20.675	21.0325	21.7263	20.82	20.8231	21.4774	-1.87966	-1.34881	-1.23101	-0.946826	-0.209015	-1.06327	-1.0511	-0.452772	0.0648493	0.657534
BCAS2	12539600	22859900	18004700	20857500	22835800	17846100	18169000	21294800	23.58	24.4463	24.1019	24.3141	24.4448	24.0891	24.115	24.344	1.95999	2.55713	2.1959	2.33469	2.50946	2.20587	2.24073	2.4138	0.601913	0.0805388
BCCIP	1548960	2534720	2135140	2481990	2815520	2689310	2333300	2870830	20.5629	21.2734	21.0259	21.2431	21.425	21.3588	21.1539	21.453	-1.05713	-0.615791	-0.88007	-0.736306	-0.510362	-0.524432	-0.7203	-0.477164	0.063246	0.26426
BCL2L1	1152150	770185	1033590	1096640	2238110	887797	758206	1211670	20.1359	19.5548	19.9792	20.0647	21.0939	19.7599	19.5322	20.2086	-1.4841	-2.33434	-1.92674	-1.91471	-0.841483	-2.12336	-2.34201	-1.72163	0.692158	0.15785
BCL2L13	1266750	2314940	2401400	2792020	3751260	2250580	1712680	2639190	20.2727	21.1425	21.1954	21.4129	21.8389	21.1019	20.7078	21.3317	-1.3473	-0.746642	-0.710525	-0.566494	-0.0963888	-0.781371	-1.16642	-0.598537	0.542993	0.182062
BCL7A	5926460	10843800	7422870	9064440	15075500	7880500	8963320	16697400	22.4987	23.3704	22.8235	23.1118	23.8457	22.9099	23.0956	23.9931	0.878737	1.48118	0.917576	1.13241	1.91037	1.02662	1.22136	2.06292	0.182739	0.45284
BCL7B	5391980	8886060	6592390	7617770	8673570	5718900	5100640	7258650	22.3624	23.0831	22.6524	22.8609	23.0482	22.4473	22.2822	22.7913	0.742382	1.19393	0.746401	0.881565	1.11286	0.56407	0.408006	0.861069	0.449349	-0.154567
BCL7C	5095070	6921810	5699230	5921850	6683620	6170930	4905000	6982210	22.2807	22.7227	22.4423	22.4976	22.6722	22.5571	22.2258	22.7353	0.660669	0.833532	0.536366	0.518244	0.736866	0.67382	0.351581	0.805051	0.971548	0.0046268
BCLAF1	70608200	89121000	99601100	110987000	92835800	87458700	95273900	96001800	26.0733	26.4093	26.5697	26.7258	26.4682	26.3821	26.5056	26.5166	4.45333	4.52008	4.66369	4.74644	4.53284	4.49886	4.63134	4.58636	0.668313	-0.0335343
BCLAF3	1576300	1732470	1846670	1851240	1581020	1581740	1768590	1569210	20.5881	20.7244	20.8165	20.8201	20.5924	20.5931	20.7542	20.5816	-1.03189	-1.16479	-1.08947	-1.15931	-1.34291	-1.29015	-1.12007	-1.34859	0.0470134	-0.164066
BCORL1	13754900	12965800	13385600	13388100	8914180	12528100	13672800	11423700	23.7134	23.6282	23.6742	23.6744	23.0877	23.5787	23.7048	23.4455	2.09344	1.73902	1.76821	1.69508	1.15234	1.69543	1.83056	1.51533	0.171831	-0.275523
BCR	21870700	21894700	26034400	27143100	17972200	20713000	26954100	25819600	24.3825	24.3841	24.6339	24.6941	24.0993	24.304	24.684	24.622	2.76249	2.49489	2.72795	2.71471	2.16393	2.4208	2.80976	2.69176	0.382388	-0.153448
BDP1	1897700	1633040	1694800	1654530	1423270	1576190	1669350	1715060	20.8558	20.6391	20.6927	20.658	20.4408	20.588	20.6709	20.7098	-0.764181	-1.25006	-1.21329	-1.32138	-1.49455	-1.29523	-1.20338	-1.22037	0.302252	-0.166158
BEND3	3270030	3157300	3287480	3266750	2844880	3087530	3043120	3224860	21.6409	21.5903	21.6486	21.6394	21.4399	21.558	21.5371	21.6208	0.0208706	-0.298926	-0.257419	-0.339947	-0.495396	-0.325215	-0.337121	-0.309396	0.175911	-0.147926
BHLHE40	694954	868394	840687	852690	900899	864180	814771	784294	19.4066	19.728	19.6812	19.7017	19.781	19.721	19.636	19.581	-2.21344	-2.16119	-2.22476	-2.27771	-2.15433	-2.16226	-2.2382	-2.34916	0.901139	-0.00671306
BICRA	840889	1212730	1104840	1040480	1038230	988474	1075950	1308010	19.6816	20.2098	20.0754	19.9888	19.9857	19.9148	20.0372	20.3189	-1.93844	-1.67936	-1.83056	-1.99055	-1.94964	-1.96839	-1.83706	-1.61126	0.871157	0.018143
BICRAL	1336420	1637210	1502910	1533260	981584	1495760	1546860	1165910	20.3499	20.6428	20.5193	20.5482	19.9048	20.5124	20.5609	20.153	-1.27006	-1.24638	-1.38664	-1.4312	-2.03058	-1.37079	-1.31333	-1.77717	0.188392	-0.289398
BIRC5	7736560	9603790	6757320	7729120	11637200	7252790	6258940	11243500	22.8833	23.1952	22.688	22.8819	23.4722	22.7901	22.5775	23.4226	1.26326	1.30599	0.78205	0.9025	1.53691	0.906868	0.703246	1.49239	0.711756	0.0964033
BLM	7779530	6413100	7180740	6680270	3934640	6464020	7185480	5401030	22.8913	22.6126	22.7757	22.6715	21.9078	22.624	22.7767	22.3648	1.27125	0.723404	0.869732	0.692103	-0.0275324	0.740764	0.902412	0.434602	0.181688	-0.376561
BLVRA	2794340	2790420	2978880	2283670	3455270	2943830	2372290	2158130	21.4141	21.4121	21.5063	21.1229	21.7204	21.4893	21.1778	21.0414	-0.205926	-0.477135	-0.399631	-0.856449	-0.214966	-0.393973	-0.696391	-0.88885	0.764542	-0.06376
BLVRB	13903500	17252200	13274600	14495600	14011600	14864200	12123200	14808400	23.7289	24.0403	23.6622	23.7891	23.7401	23.8253	23.5313	23.8199	2.10894	2.15109	1.7562	1.80974	1.80479	1.9421	1.65703	1.88971	0.313522	-0.133086
BMI1	6963050	5629130	3926300	5497350	5204710	6431150	5492430	4528430	22.7313	22.4245	21.9047	22.3903	22.3114	22.6166	22.389	22.1106	1.11129	0.535294	-0.00123034	0.410933	0.376054	0.733409	0.514773	0.180379	0.817869	-0.0629173
BMP2K	853772	1161310	1418770	1632850	1265660	1356750	1610150	1455640	19.7035	20.1473	20.4362	20.639	20.2715	20.3717	20.6188	20.4732	-1.91651	-1.74186	-1.46976	-1.34041	-1.66387	-1.51151	-1.25548	-1.45698	0.391327	0.145176
BMS1	108931000	90373600	93059600	85799800	59246200	82918300	80841800	78800000	26.6988	26.4294	26.4717	26.3545	25.8202	26.3052	26.2686	26.2317	5.07884	4.54021	4.56568	4.3751	3.88489	4.42195	4.39436	4.30149	0.0971016	-0.389286
BOD1L1	2398570	2952830	3601930	3666110	2927030	3228690	4041150	3633310	21.1937	21.4937	21.7803	21.8058	21.481	21.6225	21.9463	21.7929	-0.426259	-0.395519	-0.125631	-0.173553	-0.454326	-0.260719	0.0720939	-0.137348	0.551911	0.0851656
BOLA2B	1600030	1831160	1691030	1663260	1641260	1673620	1567170	1437090	20.6097	20.8043	20.6895	20.6656	20.6464	20.6745	20.5797	20.4547	-1.01033	-1.08486	-1.2165	-1.31379	-1.28896	-1.2087	-1.29451	-1.47548	0.11957	-0.160541
BOP1	276482000	273457000	261296000	248475000	179847000	257238000	250300000	221697000	28.0426	28.0267	27.9611	27.8885	27.4222	27.9385	27.8991	27.724	6.42261	6.13755	6.05514	5.90915	5.48686	6.05529	6.02484	5.79381	0.140024	-0.290911
BPTF	7346940	6344400	7110130	6792140	4072850	5783400	6808470	5309720	22.8087	22.5971	22.7614	22.6954	21.9576	22.4635	22.6989	22.3402	1.18871	0.707866	0.855475	0.716062	0.0222746	0.58025	0.824659	0.410004	0.0980504	-0.407732
BRAT1	62358.8	2364480	3209220	2916720	1276960	3260180	2539620	2158150	15.9283	21.1731	21.6138	21.4759	20.2843	21.6365	21.2762	21.0414	-5.69167	-0.716094	-0.292178	-0.503457	-1.65105	-0.246716	-0.598059	-0.888837	0.521236	0.954685
BRCA1	3420740	2765180	2999430	2686420	1839990	2853740	3011240	2287560	21.7059	21.3989	21.5163	21.3573	20.8113	21.4444	21.5219	21.1254	0.0858751	-0.490244	-0.389712	-0.622119	-1.12407	-0.438814	-0.352314	-0.804822	0.215939	-0.325954
BRCA2	2028790	1401050	1804160	1388290	846641	1470280	1674030	1115890	20.9522	20.4181	20.7829	20.4049	19.6914	20.4877	20.6749	20.0898	-0.667813	-1.47111	-1.12307	-1.57449	-2.24394	-1.39558	-1.19935	-1.84044	0.189396	-0.460703
BRCC3	1867920	3132470	2895660	3062840	2712680	3191490	3517280	3099350	20.833	21.5789	21.4655	21.5464	21.3713	21.6058	21.746	21.5635	-0.787	-0.310317	-0.440508	-0.432933	-0.564045	-0.277438	-0.128212	-0.366666	0.292049	0.158599
BRD1	11588400	9317730	8884280	8799660	5850470	8832910	9227250	7278020	23.4662	23.1515	23.0828	23.069	22.4801	23.0745	23.1375	22.7951	1.84618	1.26236	1.17685	1.08964	0.544788	1.19122	1.26323	0.864914	0.163257	-0.377721
BRD2	497302	359571	565744	591007	496910	378467	150626	569461	18.9238	18.4559	19.1098	19.1728	18.9226	18.5298	17.2006	19.1192	-2.69624	-3.43327	-2.79618	-2.80655	-3.01271	-3.35343	-4.67362	-2.81096	0.30671	-0.529619
BRD3	925683	1158870	1257730	1272480	1168950	1166720	1067190	1063880	19.8202	20.1443	20.2624	20.2792	20.1568	20.154	20.0254	20.0209	-1.79984	-1.7449	-1.64358	-1.70016	-1.77855	-1.72921	-1.84885	-1.9093	0.118567	-0.0943577
BRD4	2676120	3196900	3590340	4451710	3791180	4112650	3677730	4496190	21.3517	21.6082	21.7757	22.0859	21.8542	21.9716	21.8104	22.1003	-0.26829	-0.280944	-0.13028	0.106556	-0.0811171	0.0884003	-0.0638564	0.170071	0.171774	0.171614
BRD7	7941510	10504100	9450010	9532000	8332790	10374600	9889080	10018100	22.921	23.3244	23.1719	23.1843	22.9904	23.3066	23.2374	23.2561	1.30098	1.43526	1.26591	1.20498	1.05504	1.42332	1.36316	1.3259	0.920828	-0.00992828
BRD8	2937280	3337420	3293610	3319590	2917730	3257380	3197560	3250750	21.486	21.6703	21.6512	21.6626	21.4764	21.6353	21.6085	21.6323	-0.133952	-0.218884	-0.254731	-0.316798	-0.458918	-0.247956	-0.2657	-0.297859	0.211637	-0.0865168
BRD9	930445	1595050	1295410	1473000	1872200	1417760	1053680	1687280	19.8276	20.6052	20.305	20.4903	20.8363	20.4352	20.007	20.6863	-1.79244	-1.28402	-1.60099	-1.48905	-1.09903	-1.44805	-1.86723	-1.24393	0.548774	0.12706
BRF1	719398	878403	733915	846607	843753	747781	795572	1128890	19.4564	19.7445	19.4853	19.6913	19.6865	19.5123	19.6016	20.1065	-2.16357	-2.14466	-2.42071	-2.28804	-2.24887	-2.37098	-2.27261	-1.82373	0.609365	0.0752005
BRI3BP	173464	247231	320803	618488	320034	437496	244057	450786	17.4043	17.9155	18.2913	19.2384	18.2879	18.7389	17.8969	18.7821	-4.21572	-3.97368	-3.61464	-2.74098	-3.64746	-3.14432	-3.97738	-3.14811	0.697916	0.156935
BRIX1	196116000	148260000	152994000	147292000	124904000	115367000	104951000	172215000	27.5471	27.1436	27.1889	27.1341	26.8962	26.7817	26.6451	27.3596	5.92713	5.25437	5.28293	5.15473	4.96091	4.89842	4.7709	5.42943	0.139317	-0.389874
BRMS1	2514320	5459530	4143250	4784900	6429650	4226920	3666110	4842010	21.2617	22.3803	21.9823	22.1901	22.6163	22.0112	21.8058	22.2072	-0.358265	0.491159	0.0763621	0.210685	0.680976	0.127939	-0.0684219	0.276974	0.553237	0.149381
BRPF1	15752800	12569200	13300900	12709700	5930390	12849300	14063400	9594990	23.9091	23.5834	23.665	23.5994	22.4997	23.6152	23.7454	23.1939	2.2891	1.6942	1.75905	1.62005	0.564363	1.73195	1.8712	1.26365	0.211544	-0.482812
BRPF3	3636940	3270580	4014220	3851230	3587480	3232590	4016510	3376440	21.7943	21.6411	21.9367	21.8769	21.7745	21.6243	21.9375	21.6871	0.174292	-0.248071	0.0307189	-0.102484	-0.160793	-0.258977	0.0632705	-0.243129	0.370666	-0.113521
BRWD1	5857000	5379860	5221440	5298070	3648740	4794430	5047510	4112040	22.4817	22.3591	22.316	22.337	21.799	22.1929	22.2671	21.9714	0.861728	0.469951	0.410047	0.357663	-0.136366	0.309691	0.3929	0.0412221	0.0675122	-0.372986
BRWD3	10959000	9532340	9039880	8881940	6215990	8923020	9803560	8502770	23.3856	23.1844	23.1079	23.0824	22.5676	23.0891	23.2249	23.0195	1.76561	1.29521	1.2019	1.10307	0.63222	1.20586	1.35063	1.0893	0.250242	-0.271945
BSG	3083880	6349990	6076310	6825390	11032300	7794740	5378900	6855480	21.5563	22.5983	22.5348	22.7025	23.3952	22.8941	22.3589	22.7088	-0.0636866	0.709137	0.628795	0.723108	1.4599	1.01083	0.484639	0.778625	0.171489	0.434161
BST2	5561010	9174680	8527950	10208000	9902200	8474440	9573730	10769300	22.4069	23.1292	23.0238	23.2832	23.2393	23.0147	23.1906	23.3604	0.786913	1.24004	1.1178	1.30382	1.30398	1.13145	1.31641	1.43022	0.224019	0.183372
BTF3	1705930	1857300	1629800	1811080	1736060	1606070	1657580	1131190	20.7021	20.8248	20.6363	20.7884	20.7274	20.6151	20.6606	20.1094	-0.917874	-1.06441	-1.26971	-1.19095	-1.20795	-1.26813	-1.21359	-1.82079	0.177509	-0.26688
BTK	1917070	1877160	2013110	1882030	1399240	2057750	1889540	1799380	20.8705	20.8401	20.941	20.8439	20.4162	20.9726	20.8496	20.7791	-0.74953	-1.04907	-0.964974	-1.13551	-1.51912	-0.9106	-1.02464	-1.15113	0.308137	-0.176601
BTRC	1716370	1901500	1833530	1708770	1465840	1597720	1691020	2063830	20.7109	20.8587	20.8062	20.7045	20.4833	20.6076	20.6895	20.9769	-0.909072	-1.03048	-1.09978	-1.27484	-1.45204	-1.27565	-1.18478	-0.953308	0.32916	-0.1379
BUB3	46622100	47274300	66507400	62596800	60788800	44387800	52971100	62732000	25.4745	25.4946	25.987	25.8996	25.8573	25.4037	25.6587	25.9027	3.85451	3.60537	4.08104	3.92021	3.92197	3.52042	3.78446	3.9725	0.660032	-0.0654448
BUD13	12729700	18737100	15699600	18731900	20590300	14583400	16958000	19528000	23.6017	24.1594	23.9042	24.159	24.2955	23.7978	24.0155	24.219	1.98169	2.27021	1.99825	2.17962	2.36013	1.91459	2.14122	2.28884	0.592522	0.06875
BUD23	5445470	6255180	6764710	6996510	6765330	6397860	7287690	6363190	22.3766	22.5766	22.6896	22.7382	22.6897	22.6092	22.797	22.6013	0.756623	0.687434	0.783627	0.758832	0.754396	0.725921	0.922789	0.671118	0.725465	0.0219272
BUD31	39913900	51342900	34919900	42679900	32624400	45781400	33464200	38337700	25.2504	25.6137	25.0575	25.3471	24.9594	25.4483	24.9961	25.1923	3.63039	3.72448	3.15158	3.36768	3.02412	3.56502	3.12187	3.26206	0.246708	-0.225262
BYSL	36411400	52792800	38933100	43037500	51178300	38671000	34746600	55685000	25.1179	25.6538	25.2145	25.3591	25.609	25.2047	25.0504	25.7308	3.49788	3.76465	3.30852	3.37972	3.6737	3.32151	3.17613	3.80058	0.977321	0.00528523
BZW1	1956950	2449280	1926650	2211830	3170010	2038930	2382020	2447050	20.9002	21.2239	20.8777	21.0768	21.5961	20.9594	21.1838	21.2226	-0.719826	-0.66526	-1.02831	-0.902563	-0.339277	-0.923855	-0.690486	-0.707588	0.313238	0.163687
BZW2	1998470	2299550	1834900	1931540	2399300	2367860	1864550	2054710	20.9305	21.1329	20.8073	20.8813	21.1942	21.1752	20.8304	20.9705	-0.689537	-0.756266	-1.0987	-1.09805	-0.74115	-0.708084	-1.04384	-0.959697	0.7412	0.0474445
C11orf98	42764200	52737000	50585800	61957000	55150800	60831600	50741100	67498000	25.3499	25.6523	25.5922	25.8848	25.7169	25.8583	25.5967	26.0083	3.7299	3.76313	3.68626	3.90539	3.78155	3.97508	3.72241	4.07814	0.27355	0.118126
C14orf93	934532	1069490	1085430	1042340	770834	815037	1055290	1177850	19.8339	20.0285	20.0498	19.9914	19.5561	19.6365	20.0092	20.1677	-1.78612	-1.86069	-1.85613	-1.98798	-2.37927	-2.24673	-1.86503	-1.76248	0.292611	-0.190647
C18orf21	3217860	3696840	3501370	3977490	5045790	3953140	4077790	4430010	21.6177	21.8179	21.7395	21.9234	22.2666	21.9146	21.9594	22.0789	-0.00233172	-0.0713248	-0.166481	-0.0559452	0.331316	0.0313311	0.0851155	0.148678	0.0331112	0.223131
C19orf47	17614800	27135900	22011400	25486300	25943600	25535500	24299200	28468400	24.0703	24.6937	24.3917	24.6032	24.6289	24.606	24.5344	24.7629	2.45028	2.80451	2.48578	2.62385	2.69354	2.72276	2.66016	2.83266	0.195344	0.136177
C1D	8456240	15576000	11113100	12330200	17538100	14383500	10056100	15371500	23.0116	23.8928	23.4058	23.5557	24.064	23.7779	23.2616	23.8738	1.39158	2.00364	1.49979	1.57632	2.12866	1.89467	1.38733	1.94355	0.329874	0.220721
C1QBP	17610700	26870800	18139400	24853300	56250700	12711200	18187800	31439000	24.0699	24.6795	24.1126	24.5669	25.7454	23.5996	24.1165	24.9061	2.44995	2.79035	2.20665	2.58756	3.81003	1.71636	2.24223	2.97585	0.728537	0.17749
C1orf131	23081600	34155000	25635100	28415300	26500700	26415900	28762300	26377900	24.4602	25.0256	24.6116	24.7602	24.6595	24.6549	24.7777	24.6528	2.84024	3.13641	2.70565	2.78079	2.72419	2.77167	2.90343	2.72263	0.454283	-0.0852909
C1orf174	2598360	3821900	3492410	4303570	3894390	3791220	4110810	3712830	21.3092	21.8659	21.7358	22.0371	21.893	21.8542	21.971	21.8241	-0.310832	-0.0233274	-0.170178	0.0577304	-0.0423667	-0.0290058	0.0967507	-0.106113	0.369582	0.091468
C1orf52	3561060	4956480	4066400	4309510	3541930	4461820	3474040	3394210	21.7639	22.2409	21.9553	22.0391	21.7561	22.0892	21.7282	21.6946	0.143873	0.351698	0.0493514	0.0597203	-0.179228	0.205964	-0.146058	-0.235556	0.102609	-0.23988
C2CD3	3250450	3040300	3654230	3359560	1298090	3418710	3546760	2735780	21.6322	21.5358	21.8011	21.6798	20.308	21.705	21.7581	21.3835	0.0122062	-0.353404	-0.104833	-0.299531	-1.62737	-0.178216	-0.11617	-0.54668	0.309315	-0.430719
C3orf38	1591060	2177650	1679080	1824870	1929940	1740360	1556500	1862900	20.6016	21.0543	20.6792	20.7994	20.8801	20.731	20.5699	20.8291	-1.01844	-0.834845	-1.22673	-1.18001	-1.05521	-1.15228	-1.30437	-1.10108	0.435096	-0.0882271
C5orf24	9596980	11891800	9264150	9677200	6825400	11025700	9053530	8840740	23.1941	23.5035	23.1432	23.2062	22.7025	23.3944	23.11	23.0757	1.57415	1.61428	1.23726	1.22679	0.767149	1.51113	1.23581	1.14553	0.236729	-0.248211
C7orf50	4660870	7644800	7344260	8628750	6227760	7183700	7258040	8192710	22.1522	22.866	22.8082	23.0407	22.5703	22.7763	22.7911	22.9659	0.532166	0.976861	0.902216	1.06135	0.634949	0.893059	0.916908	1.03571	0.989363	0.00200834
C8orf33	1180620	1335460	1736590	1631080	956492	1787370	1809420	1902130	20.1711	20.3489	20.7278	20.6374	19.8674	20.7694	20.7871	20.8592	-1.44889	-1.54028	-1.17814	-1.34198	-2.06794	-1.11383	-1.08714	-1.07102	0.87776	0.0423397
C9orf78	2923350	4846620	3748590	4320320	4248320	3982030	4153900	5397540	21.4792	22.2085	21.8379	22.0427	22.0185	21.9251	21.986	22.3639	-0.140811	0.319361	-0.0680527	0.0633346	0.0831284	0.0418361	0.111795	0.43367	0.394795	0.124149
CA8	1277760	1984890	1696610	1845120	1792530	2071840	1918250	2081260	20.2852	20.9206	20.6942	20.8153	20.7736	20.9825	20.8714	20.989	-1.33482	-0.968558	-1.21175	-1.16409	-1.16177	-0.900755	-1.00288	-0.941175	0.131857	0.168158
CAAP1	4393870	8171910	6686910	8256990	9971900	7568670	7931610	9279880	22.0671	22.9622	22.6729	22.9772	23.2494	22.8516	22.9192	23.1457	0.447059	1.07306	0.766939	0.997812	1.3141	0.968372	1.04494	1.21547	0.112104	0.314506
CAB39	334578	636805	471927	570175	619781	389843	349466	402858	18.352	19.2805	18.8482	19.121	19.2414	18.5725	18.4148	18.6199	-3.26801	-2.60869	-3.05776	-2.85832	-2.69393	-3.3107	-3.45944	-3.31029	0.310476	-0.245392
CABIN1	18266000	15348100	16224900	14469400	9151060	15559800	15512300	12718400	24.1227	23.8716	23.9517	23.7865	23.1255	23.8913	23.8869	23.6004	2.50266	1.98237	2.04574	1.80713	1.19017	2.00808	2.01267	1.67021	0.189793	-0.364188
CACTIN	8994830	9649710	10036500	10619800	7646310	9559530	8600850	8902760	23.1007	23.2021	23.2588	23.3403	22.8663	23.1885	23.036	23.0858	1.48066	1.31287	1.35278	1.36088	0.930999	1.30527	1.16181	1.15562	0.0458625	-0.238374
CACYBP	2687480	3375110	3106480	3216310	4013810	3480030	3070180	4326570	21.3578	21.6865	21.5668	21.617	21.9365	21.7307	21.5499	22.0448	-0.262179	-0.202683	-0.33912	-0.362397	0.00120828	-0.152568	-0.324349	0.114592	0.122368	0.201315
CAD	4300620	3928190	4010660	3684800	2787460	4240140	3727200	3251470	22.0361	21.9054	21.9354	21.8132	21.4105	22.0157	21.8297	21.6327	0.416111	0.0162473	0.0294389	-0.166217	-0.524813	0.132444	-0.0445797	-0.29754	0.223163	-0.257517
CALCOCO2	784071	515389	541679	853866	1049770	504870	1007550	1351610	19.5806	18.9753	19.0471	19.7037	20.0016	18.9456	19.9424	20.3662	-2.03938	-2.91388	-2.85889	-2.27572	-1.93369	-2.93768	-1.93182	-1.56395	0.28793	0.430181
CALR	2202930	4183770	2980230	3490240	6885760	3033100	3465040	4841430	21.071	21.9964	21.507	21.7349	22.7152	21.5324	21.7244	22.207	-0.549009	0.107186	-0.398977	-0.244477	0.779852	-0.350875	-0.1498	0.276801	0.215912	0.410314
CALU	1053070	2085220	1554010	1598930	927738	1429770	1272090	1447990	20.0062	20.9918	20.5676	20.6087	19.8234	20.4474	20.2788	20.4656	-1.61383	-0.897418	-1.3384	-1.3707	-2.11197	-1.43588	-1.59547	-1.46458	0.160689	-0.34689
CAMK2G	1213490	1235880	1517980	1480450	1511730	1334620	1004490	1858720	20.2107	20.2371	20.5337	20.4976	20.5278	20.348	19.938	20.8259	-1.40927	-1.65208	-1.37225	-1.48177	-1.40756	-1.53524	-1.93621	-1.10432	0.930827	-0.0169921
CAND1	1669570	1585780	1741720	1743780	1176190	1331900	1797640	1638160	20.671	20.5968	20.7321	20.7338	20.1657	20.3451	20.7777	20.6436	-0.948956	-1.29242	-1.17389	-1.24559	-1.76964	-1.53818	-1.09657	-1.28656	0.186435	-0.257523
CANX	11885800	19338300	16749000	19293100	32469800	15585400	15681800	19850100	23.5027	24.205	23.9976	24.2016	24.9526	23.8937	23.9026	24.2426	1.88273	2.31577	2.0916	2.22221	3.01726	2.01046	2.02835	2.31244	0.446701	0.214048
CAP1	12531800	17449400	14765300	16790500	17412100	15596700	17245100	15861800	23.5791	24.0567	23.8157	24.0011	24.0536	23.8947	24.0397	23.9191	1.95909	2.16749	1.90974	2.02177	2.11825	2.0115	2.16544	1.98885	0.453165	0.0564915
CAPNS1	842090	1653930	1134150	1205650	1386640	1250200	933086	948724	19.6836	20.6575	20.1132	20.2014	20.4032	20.2537	19.8317	19.8556	-1.93639	-1.23172	-1.79279	-1.77799	-1.53217	-1.62951	-2.04259	-2.07457	0.541858	-0.134988
CAPRIN1	1685170	2679900	2950380	3290600	4017310	3127080	3035070	2981240	20.6845	21.3537	21.4925	21.6499	21.9378	21.5764	21.5333	21.5075	-0.935539	-0.535438	-0.4135	-0.329453	0.00246575	-0.306852	-0.340942	-0.42272	0.135972	0.28647
CAPZA1	5300600	10146300	8814500	10453400	10932800	7634250	9021940	10574800	22.3377	23.2745	23.0714	23.3175	23.3822	22.8641	23.105	23.3341	0.717722	1.38526	1.16548	1.3381	1.44683	0.980818	1.23077	1.40393	0.563858	0.113944
CAPZA2	997884	1563560	1294900	1798530	1487330	1371350	1347180	1853300	19.9285	20.5764	20.3044	20.7784	20.5043	20.3872	20.3615	20.8217	-1.69149	-1.31278	-1.60156	-1.20098	-1.43104	-1.49607	-1.51273	-1.10854	0.681924	0.0646104
CAPZB	5769750	7417420	7893940	9732750	4961100	7098390	9330980	6734140	22.4601	22.8225	22.9123	23.2144	22.2422	22.7591	23.1536	22.6831	0.840075	0.9333	1.00634	1.23504	0.306896	0.875824	1.27936	0.752861	0.408971	-0.199957
CARHSP1	3554540	2693200	2659460	2561060	3097880	2946980	2280350	3357100	21.7612	21.3609	21.3427	21.2883	21.5629	21.4908	21.1208	21.6788	0.14123	-0.528296	-0.563267	-0.691062	-0.372483	-0.392431	-0.753416	-0.251417	0.888042	-0.0320876
CASC3	99035.5	93519.8	88716.7	88550.2	82462.8	101952	89348.3	83176.4	16.5957	16.513	16.4369	16.4342	16.3315	16.6375	16.4472	16.3439	-5.02433	-5.37619	-5.46904	-5.54515	-5.60386	-5.24569	-5.42707	-5.5863	0.463298	-0.112055
CASP8AP2	6189420	4790160	5039080	4527880	3048180	4582730	5021750	3923560	22.5614	22.1916	22.2647	22.1104	21.5395	22.1278	22.2598	21.9037	0.941371	0.302456	0.35876	0.131032	-0.395816	0.244539	0.385518	-0.0264689	0.172239	-0.381462
CAVIN1	953535	2222060	1489290	1784410	2504820	2004410	1295670	1774440	19.8629	21.0835	20.5062	20.767	21.2563	20.9347	20.3053	20.7589	-1.75707	-0.805719	-1.39978	-1.21236	-0.679057	-0.94849	-1.56897	-1.17127	0.488086	0.201784
CBFA2T2	688690	722804	697469	647195	1156150	642432	790916	836780	19.3935	19.4632	19.4118	19.3038	20.1409	19.2932	19.5932	19.6745	-2.2265	-2.42594	-2.4942	-2.67553	-1.79443	-2.59005	-2.28107	-2.25571	0.288206	0.225226
CBFA2T3	16139000	21554300	18377800	18372500	20978100	21194900	19046400	19733600	23.944	24.3615	24.1315	24.131	24.3224	24.3372	24.183	24.2342	2.32405	2.47229	2.22549	2.15167	2.38705	2.45398	2.30877	2.30395	0.414396	0.0700634
CBFB	6717990	7484220	7166160	7030610	8662580	5144940	6822700	9155360	22.6796	22.8354	22.7728	22.7452	23.0464	22.2947	22.7019	23.1262	1.0596	0.946234	0.866799	0.765846	1.11103	0.411486	0.827671	1.19598	0.908369	-0.0230756
CBL	975100	1304160	1561930	1744630	1208510	1135250	1211630	1443040	19.8952	20.3147	20.5749	20.7345	20.2048	20.1146	20.2085	20.4607	-1.72481	-1.5745	-1.33107	-1.24488	-1.73053	-1.76866	-1.66572	-1.46952	0.201265	-0.189794
CBLL1	2963730	4597200	5300440	5805210	8315260	4357360	5193030	5996570	21.499	22.1323	22.3377	22.4689	22.9873	22.055	22.3081	22.5157	-0.121019	0.243138	0.431711	0.489545	1.052	0.171786	0.433905	0.585505	0.244366	0.299955
CBS	1168870	1272680	1302630	1391440	945134	1184230	1342410	909033	20.1567	20.2794	20.313	20.4081	19.8502	20.1755	20.3564	19.794	-1.46332	-1.60975	-1.59297	-1.57122	-2.08517	-1.70772	-1.51785	-2.13623	0.134045	-0.302425
CBX1	64461900	86746700	60529100	65432200	109815000	58218200	62366500	89944900	25.9419	26.3703	25.8511	25.9635	26.7105	25.795	25.8943	26.4225	4.32194	4.48112	3.94516	3.98412	4.77517	3.91173	4.02003	4.49234	0.647949	0.11673
CBX2	19194800	17338200	18425100	17846300	10825100	19125100	18927500	15492900	24.1942	24.0475	24.1352	24.0891	23.3679	24.189	24.174	23.8851	2.57421	2.15826	2.2292	2.10975	1.43254	2.30573	2.29974	1.9549	0.301432	-0.269627
CBX3	82421600	147205000	103081000	132860000	139968000	115812000	122909000	146776000	26.2965	27.1333	26.6192	26.9853	27.0605	26.7872	26.873	27.129	4.67652	5.24407	4.71323	5.00596	5.12519	4.90397	4.99877	5.19884	0.375402	0.14675
CBX4	5454150	6108440	6123240	6459680	4883640	5917580	5121740	6021120	22.3789	22.5424	22.5459	22.623	22.2195	22.4966	22.2882	22.5216	0.758921	0.653186	0.639894	0.643659	0.284193	0.613339	0.413962	0.5914	0.0788164	-0.198192
CBX5	65073500	90777600	67780800	77884600	71390500	66879300	66579000	79712800	25.9556	26.4358	26.0144	26.2148	26.0892	25.9951	25.9886	26.2483	4.33556	4.54665	4.1084	4.23546	4.1539	4.11182	4.11432	4.31811	0.268017	-0.131983
CBX6	2064920	2424800	2511350	2413730	2909970	2431110	2567500	2778420	20.9777	21.2094	21.26	21.2028	21.4726	21.2132	21.2919	21.4058	-0.642347	-0.679751	-0.645937	-0.776539	-0.46276	-0.670053	-0.582307	-0.524367	0.0628585	0.126272
CBX8	22604600	26673900	22913300	24348400	18718400	24217700	24432600	22954600	24.4301	24.6689	24.4497	24.5373	24.158	24.5296	24.5423	24.4523	2.81011	2.77974	2.54371	2.55795	2.22262	2.64632	2.66806	2.52208	0.257119	-0.158107
CCAR1	3764720	4169590	5195750	5280590	3915580	4379740	4579120	5188130	21.8441	21.9915	22.3089	22.3323	21.9008	22.0624	22.1266	22.3068	0.224109	0.102288	0.402931	0.352895	-0.034538	0.179177	0.252398	0.376582	0.509058	-0.077151
CCAR2	47646400	57033500	61735700	62656500	45921700	49894400	58250200	56732500	25.5059	25.7653	25.8796	25.901	25.4527	25.5724	25.7958	25.7577	3.88586	3.87612	3.97363	3.92159	3.51734	3.68914	3.92152	3.82747	0.138067	-0.175434
CCDC106	954801	1738720	1524530	1735490	1274790	1865530	1124230	1269760	19.8648	20.7296	20.5399	20.7269	20.2818	20.8312	20.1005	20.2761	-1.75516	-1.15959	-1.36604	-1.25246	-1.6535	-1.05208	-1.77373	-1.65408	0.501007	-0.150037
CCDC12	6676670	12899400	8948770	10857100	17058900	6766350	11244500	13690900	22.6707	23.6208	23.0933	23.3721	24.024	22.6899	23.4227	23.7067	1.0507	1.73161	1.18729	1.39276	2.08869	0.80671	1.54848	1.77651	0.522805	0.214506
CCDC127	1553910	1692890	2049870	2489060	2235610	1537980	1704940	2391730	20.5675	20.6911	20.9671	21.2472	21.0922	20.5526	20.7013	21.1896	-1.05253	-1.19813	-0.938868	-0.732202	-0.843095	-1.33063	-1.17295	-0.740577	0.816214	-0.0413812
CCDC137	30304000	44983300	35904600	38616200	32971500	36981300	35040900	42077200	24.853	25.4229	25.0977	25.2027	24.9747	25.1403	25.0625	25.3265	3.233	3.5337	3.1917	3.22333	3.03938	3.25706	3.1883	3.39633	0.516572	-0.0751649
CCDC14	3084690	3376940	3532920	3377720	1219160	2857860	3552840	2256390	21.5567	21.6873	21.7524	21.6876	20.2175	21.4465	21.7605	21.1056	-0.0633077	-0.201901	-0.15354	-0.291754	-1.71788	-0.436733	-0.113699	-0.824615	0.184079	-0.595605
CCDC158	4538960	4480150	3839760	4178080	9696070	2822520	15044900	7707490	22.1139	22.0951	21.8726	21.9944	23.209	21.4286	23.8428	22.8778	0.493928	0.20593	-0.0333846	0.0150365	1.27364	-0.454684	1.96853	0.947629	0.231983	0.7634
CCDC47	2746450	3791670	4173680	4930390	7606620	3950670	3806710	4030740	21.3891	21.8544	21.9929	22.2333	22.8588	21.9137	21.8601	21.9426	-0.230865	-0.034784	0.0869192	0.253898	0.923491	0.0304294	-0.0141273	0.0124125	0.429024	0.219259
CCDC50	1118230	1957440	1719900	2033860	2394560	1642430	1731220	2171930	20.0928	20.9005	20.7139	20.9558	21.1913	20.6474	20.7234	21.0505	-1.52722	-0.988649	-1.19208	-1.02358	-0.744003	-1.23584	-1.15088	-0.879654	0.32559	0.180287
CCDC59	32085300	32539400	30752900	29429200	26408000	30480000	28922500	28660500	24.9354	24.9557	24.8742	24.8107	24.6545	24.8614	24.7857	24.7726	3.31541	3.0665	2.96825	2.83137	2.71914	2.97812	2.91145	2.84236	0.181366	-0.182614
CCDC61	872050	1176600	1100070	1400760	896257	1130950	1207470	847560	19.7341	20.1662	20.0692	20.4178	19.7736	20.1091	20.2036	19.693	-1.88595	-1.72299	-1.8368	-1.56159	-2.16178	-1.77413	-1.67068	-2.23724	0.248129	-0.209125
CCDC71	13514500	14137300	14037200	14314300	10728000	14777200	14680700	13465700	23.688	23.753	23.7428	23.771	23.3549	23.8169	23.8074	23.6828	2.068	1.86382	1.83678	1.79158	1.41954	1.93363	1.93318	1.75258	0.386294	-0.130311
CCDC71L	52141600	61588300	55688900	61544900	57558500	62778800	52551300	65024100	25.6359	25.8762	25.7309	25.8751	25.7785	25.9038	25.6472	25.9545	4.01593	3.98697	3.82492	3.89576	3.84319	4.02054	3.77298	4.02427	0.846612	-0.0156485
CCDC77	4099600	4215390	4162680	4182600	2887570	4566220	4855350	3958050	21.9671	22.0072	21.9891	21.996	21.4614	22.1226	22.2111	21.9164	0.34705	0.118049	0.0831119	0.0165965	-0.473908	0.239332	0.336903	-0.0138423	0.574698	-0.11908
CCDC85C	138515	178133	165927	178444	188802	162404	240669	197402	17.0797	17.4426	17.3402	17.4451	17.5265	17.3092	17.8767	17.5908	-4.54031	-4.44658	-4.56577	-4.53425	-4.40881	-4.574	-3.99754	-4.33942	0.212087	0.191786
CCDC86	62067000	113536000	78848800	87836600	103939000	82712300	93009800	106200000	25.8873	26.7586	26.2326	26.3883	26.6312	26.3016	26.4709	26.6622	4.26732	4.86939	4.32662	4.40895	4.69583	4.41836	4.59664	4.73201	0.401067	0.142641
CCDC9	5627460	8522190	6146580	7469340	7637030	7203760	7133330	8106160	22.4241	23.0228	22.5514	22.8325	22.8646	22.7803	22.7661	22.9506	0.80405	1.13361	0.645383	0.853177	0.929247	0.897082	0.891904	1.02039	0.520069	0.0756006
CCHCR1	284707	442035	423875	410404	304979	466111	397489	368206	18.1191	18.7538	18.6933	18.6467	18.2184	18.8303	18.6006	18.4902	-3.50088	-3.13538	-3.21269	-3.33268	-3.71698	-3.05292	-3.27368	-3.44004	0.659879	-0.0754979
CCNA2	925743	1194120	1472940	1521490	1795640	1052350	1487420	1431060	19.8203	20.1875	20.4903	20.5371	20.7761	20.0052	20.5044	20.4487	-1.79975	-1.70167	-1.4157	-1.44232	-1.15927	-1.87805	-1.36986	-1.48155	0.538295	0.117678
CCNB1	1213690	1561320	1920670	1796780	1088140	1901890	1691440	1016540	20.211	20.5743	20.8732	20.777	20.0534	20.859	20.6898	19.9552	-1.40903	-1.31485	-1.03279	-1.20239	-1.8819	-1.02423	-1.18442	-1.97496	0.342635	-0.276613
CCNH	1908970	1909930	1793130	1640590	1734230	1804760	1366540	1598080	20.8644	20.8651	20.774	20.6458	20.7259	20.7834	20.3821	20.6079	-0.755639	-1.0241	-1.13192	-1.33359	-1.20947	-1.09986	-1.49214	-1.32229	0.190762	-0.21963
CCNK	1444210	2190640	1813110	2159320	2214570	2417290	2247440	2289080	20.4619	21.0629	20.79	21.0421	21.0786	21.205	21.0999	21.1263	-1.15815	-0.826265	-1.11593	-0.937226	-0.856737	-0.678277	-0.774389	-0.803864	0.0507392	0.231077
CCNL2	1674880	1514580	2342920	2532080	1417960	1492790	2008930	1972250	20.6756	20.5305	21.1599	21.2719	20.4354	20.5096	20.938	20.9114	-0.944375	-1.3587	-0.746093	-0.70748	-1.49995	-1.37366	-0.936244	-1.01879	0.233101	-0.267997
CCNQ	1135720	1323340	1419880	1418500	1504740	1820560	1423170	1639290	20.1152	20.3358	20.4373	20.4359	20.5211	20.796	20.4407	20.6446	-1.50483	-1.55343	-1.46863	-1.54344	-1.41425	-1.08729	-1.43356	-1.28556	0.0724444	0.212417
CCNT1	1860920	2177700	2171400	2534980	1745990	2646570	2165840	1521990	20.8276	21.0544	21.0502	21.2735	20.7356	21.3357	21.0465	20.5375	-0.792417	-0.834812	-0.855775	-0.705829	-1.19972	-0.547544	-0.827745	-1.39267	0.380811	-0.194712
CCNY	2322010	3090630	2817480	2993180	2805760	2762190	3300530	3307370	21.1469	21.5595	21.426	21.5132	21.42	21.3974	21.6543	21.6573	-0.473059	-0.329716	-0.479995	-0.466124	-0.515372	-0.485855	-0.219974	-0.272948	0.480802	0.0636864
CCT2	6224550	7596290	6473090	7187850	8151070	7843270	6841660	6378710	22.5695	22.8569	22.626	22.7771	22.9586	22.903	22.7059	22.6048	0.949536	0.967677	0.720054	0.797757	1.02323	1.01979	0.831674	0.674632	0.791801	0.0285738
CCT3	6956360	7147830	6650200	7465370	6743250	7942770	7008270	6739460	22.7299	22.7691	22.665	22.8318	22.685	22.9212	22.7406	22.6842	1.1099	0.879888	0.758997	0.85241	0.74968	1.03797	0.866386	0.754001	0.648418	-0.0482882
CCT4	4436280	5816770	4695940	5134250	4897030	5568250	4632200	4808170	22.0809	22.4718	22.163	22.2917	22.2235	22.4088	22.1433	22.1971	0.460917	0.582601	0.257013	0.31235	0.288143	0.525556	0.269026	0.266856	0.522771	-0.0658252
CCT5	3479340	3584060	3075110	3117320	3896200	3305500	3170830	3257810	21.7304	21.7732	21.5522	21.5719	21.8936	21.6564	21.5964	21.6355	0.11038	-0.116023	-0.353763	-0.407497	-0.0416963	-0.226799	-0.277811	-0.29473	0.894879	-0.0185336
CCT6A	2586110	3146640	2779640	3199500	3147900	3041960	2702200	2290860	21.3024	21.5854	21.4065	21.6094	21.586	21.5366	21.3657	21.1275	-0.31765	-0.303805	-0.499503	-0.369957	-0.349374	-0.346667	-0.508537	-0.802743	0.328387	-0.129102
CCT7	4573350	5218610	5190580	5451190	4773330	5416260	4922260	4846490	22.1248	22.3152	22.3075	22.3781	22.1866	22.3689	22.2309	22.2085	0.504818	0.426048	0.401495	0.398768	0.251232	0.485629	0.356649	0.278308	0.192494	-0.0898277
CCT8	7923350	9990390	8702150	8861980	10282700	8960020	8819390	8677340	22.9177	23.2521	23.0529	23.0792	23.2937	23.0951	23.0722	23.0488	1.29768	1.36292	1.14697	1.09983	1.35838	1.21183	1.19801	1.11862	0.950714	-0.00513816
CD2AP	782682	1776070	1249810	1548510	966654	1714750	1388990	1712910	19.5781	20.7603	20.2533	20.5625	19.8826	20.7096	20.4056	20.708	-2.04193	-1.12893	-1.65269	-1.41692	-2.05269	-1.17367	-1.46864	-1.22218	0.781985	0.0808244
CD2BP2	1243590	2633950	2149850	2635660	3892420	2025380	2168420	3154750	20.2461	21.3288	21.0358	21.3297	21.8922	20.9498	21.0482	21.5891	-1.37392	-0.560389	-0.870164	-0.649639	-0.0430966	-0.933475	-0.826027	-0.341106	0.282568	0.327602
CD44	2579890	3660770	2743100	3417100	4297370	2634630	2452130	3791450	21.2989	21.8037	21.3874	21.7043	22.035	21.3292	21.2256	21.8543	-0.321124	-0.0854703	-0.518593	-0.275031	0.0996899	-0.554067	-0.648636	-0.0758825	0.980136	0.00533052
CD47	868171	1530180	1770140	2156590	3049470	1511660	1417010	1662150	19.7276	20.5453	20.7554	21.0403	21.5401	20.5277	20.4344	20.6646	-1.89238	-1.34392	-1.15054	-0.939051	-0.395205	-1.35553	-1.43982	-1.26558	0.519036	0.217436
CD55	1838450	3910850	2993560	4105540	4870790	3192980	3985620	5283230	20.8101	21.8991	21.5134	21.9691	22.2157	21.6065	21.9264	22.333	-0.809943	0.00986475	-0.392538	-0.0102316	0.280392	-0.276764	0.0521322	0.402788	0.143166	0.415349
CD59	5358080	11430500	7337840	10508700	7687650	10617900	8906550	10843900	22.3533	23.4464	22.8069	23.3251	22.8741	23.34	23.0864	23.3704	0.733283	1.5572	0.900955	1.34571	0.938778	1.45676	1.21219	1.44018	0.596848	0.127692
CDC123	1169980	1206450	1042630	929629	1575170	1286010	1357340	1844420	20.1581	20.2023	19.9918	19.8263	20.5871	20.2945	20.3724	20.8147	-1.46195	-1.68685	-1.91417	-2.15308	-1.34826	-1.58877	-1.50189	-1.11546	0.0668252	0.415417
CDC16	3160430	3553500	3651380	3805570	5284960	3633510	3531080	3827410	21.5917	21.7608	21.8	21.8597	22.3335	21.7929	21.7517	21.8679	-0.0283124	-0.128377	-0.105959	-0.119691	0.398128	-0.0903041	-0.122562	-0.0622637	0.382861	0.126334
CDC23	5734130	5852460	6711310	7212060	5366540	5653960	7559130	5206920	22.4511	22.4806	22.6782	22.782	22.3556	22.4308	22.8498	22.312	0.831141	0.591426	0.772193	0.802608	0.420228	0.547594	0.975548	0.381798	0.316272	-0.16805
CDC27	7295040	7799180	9345610	8969520	8697900	7700770	8675910	7422320	22.7985	22.8949	23.1559	23.0966	23.0522	22.8766	23.0486	22.8234	1.17848	1.0057	1.24989	1.11723	1.1169	0.993335	1.17434	0.893238	0.297093	-0.093371
CDC34	651266	931701	785627	920316	627282	920126	719814	707639	19.3129	19.8295	19.5835	19.8118	19.2588	19.8115	19.4573	19.4327	-2.30711	-2.05968	-2.32248	-2.1676	-2.67658	-2.07176	-2.41697	-2.49755	0.221199	-0.201496
CDC37	1627670	2735190	2371850	2495500	3772840	2544820	2784030	2576310	20.6344	21.3832	21.1776	21.2509	21.8472	21.2791	21.4087	21.2969	-0.985625	-0.505976	-0.728388	-0.728474	-0.0881131	-0.604104	-0.465497	-0.633326	0.121743	0.289356
CDC40	29169500	25699300	24474500	24067400	21617900	20159700	24859500	26623100	24.798	24.6152	24.5448	24.5206	24.3657	24.265	24.5673	24.6662	3.17796	2.72604	2.63881	2.5412	2.43039	2.38173	2.69305	2.73597	0.26196	-0.210714
CDC42	2834110	3078150	4928470	4951200	2160860	4576510	4631940	3171540	21.4345	21.5536	22.2327	22.2393	21.0432	22.1258	22.1432	21.5968	-0.185537	-0.335554	0.326739	0.259975	-0.892158	0.24258	0.268945	-0.333449	0.570031	-0.194926
CDC45	2613980	2907970	2508050	2550930	2587960	2363190	2513750	3275540	21.3178	21.4716	21.2581	21.2826	21.3034	21.1723	21.2614	21.6433	-0.302185	-0.417605	-0.647834	-0.69678	-0.631949	-0.710932	-0.612831	-0.286899	0.748205	-0.0445515
CDC5L	59862200	77170000	77244500	82686100	62801700	67459300	77108200	71422900	25.8351	26.2015	26.2029	26.3011	25.9043	26.0075	26.2004	26.0899	4.21514	4.31235	4.29696	4.32177	3.96897	4.12428	4.32614	4.15968	0.146967	-0.141788
CDC6	7478660	6185510	7186270	6641560	1654970	4624040	3903200	2629030	22.8343	22.5605	22.7768	22.6631	20.6584	22.1407	21.8962	21.3261	1.21435	0.671275	0.870842	0.683718	-1.27696	0.257486	0.0219854	-0.604101	0.0286089	-1.26044
CDC73	5419240	6331080	7689030	7748840	7509560	7032490	7949060	7826440	22.3697	22.594	22.8744	22.8855	22.8403	22.7456	22.9224	22.8999	0.749657	0.704834	0.968401	0.906177	0.904964	0.862367	1.04811	0.969724	0.185269	0.114025
CDCA2	96788100	86271800	84698500	80743800	51241200	80209400	90371600	65470900	26.5283	26.3624	26.3358	26.2668	25.6108	26.2573	26.4294	25.9644	4.90832	4.4732	4.42986	4.28748	3.67547	4.37403	4.55513	4.03415	0.17886	-0.365022
CDCA5	27087700	32521400	26459600	29340400	26470900	34190900	31129300	25708900	24.6911	24.9549	24.6573	24.8064	24.6579	25.0271	24.8918	24.6158	3.07113	3.0657	2.75132	2.82701	2.72257	3.14387	3.01753	2.68556	0.802715	-0.0364069
CDCA7	10307900	10854300	9491430	9505120	6836280	10303700	9169410	9400380	23.2972	23.3718	23.1782	23.1803	22.7048	23.2967	23.1284	23.1643	1.67724	1.48258	1.27222	1.2009	0.769447	1.41342	1.25416	1.23409	0.222897	-0.240459
CDCA7L	1916350	2220800	2170300	2682580	2444040	2074140	2784190	2581750	20.8699	21.0826	21.0495	21.3552	21.2208	20.9841	21.4088	21.2999	-0.750072	-0.806538	-0.856506	-0.624182	-0.714496	-0.899154	-0.465414	-0.630283	0.465136	0.0819877
CDCA8	31590700	34069100	31064800	30350100	30456600	27486700	31537800	31287700	24.913	25.022	24.8888	24.8552	24.8603	24.7122	24.9106	24.8991	3.29299	3.13277	2.98281	2.87583	2.92492	2.82899	3.03634	2.96889	0.257488	-0.131315
CDK1	6678920	10380900	8419900	8603800	11584800	8759150	8395360	10452500	22.6712	23.3074	23.0054	23.0365	23.4657	23.0624	23.0012	23.3173	1.05118	1.41824	1.0994	1.05717	1.5304	1.17912	1.12692	1.38714	0.288948	0.149397
CDK10	1284070	1415580	1556070	1732420	1518330	1164280	1663730	1940810	20.2923	20.433	20.5695	20.7244	20.5341	20.151	20.666	20.8882	-1.32771	-1.45622	-1.33649	-1.25501	-1.40128	-1.73223	-1.20825	-1.04197	0.989997	-0.00207258
CDK11A	767154	1068890	1293400	1505470	1404420	1218340	1430060	1399520	19.5492	20.0277	20.3027	20.5218	20.4215	20.2165	20.4476	20.4165	-2.07084	-1.8615	-1.60323	-1.45759	-1.51379	-1.66675	-1.4266	-1.5137	0.210816	0.218083
CDK11B	6657420	4434590	8231660	7751340	3090470	5049520	4734900	3593670	22.6665	22.0804	22.9728	22.886	21.5594	22.2677	22.1749	21.777	1.04653	0.191183	1.06678	0.906642	-0.375938	0.384478	0.300662	-0.153174	0.0328863	-0.763777
CDK12	515817	529626	692576	714375	473401	535387	602905	465408	18.9765	19.0146	19.4016	19.4463	18.8527	19.0302	19.2016	18.8281	-2.6435	-2.87457	-2.50435	-2.53305	-3.08263	-2.85301	-2.67267	-3.10206	0.0734037	-0.288724
CDK13	995381	893782	993502	929316	540644	1071740	1018050	805714	19.9249	19.7696	19.9222	19.8258	19.0443	20.0315	19.9574	19.6199	-1.69511	-2.11962	-1.9838	-2.15356	-2.89101	-1.85171	-1.91686	-2.31029	0.382714	-0.254444
CDK2	2391200	3776660	3429080	3858350	4484910	3816250	3694120	2960160	21.1893	21.8487	21.7094	21.8796	22.0966	21.8637	21.8168	21.4972	-0.430698	-0.0405065	-0.196579	-0.0998195	0.161315	-0.0195123	-0.0574412	-0.432957	0.518151	0.104752
CDK2AP1	1947030	2612810	1882680	1579060	5082780	1698490	1391450	3602090	20.8928	21.3172	20.8444	20.5906	22.2772	20.6958	20.4082	21.7804	-0.727158	-0.572015	-1.06161	-1.38874	0.341854	-1.18741	-1.46608	-0.149798	0.525175	0.32202
CDK5	815550	859460	877322	793109	583443	811144	876493	522289	19.6374	19.7131	19.7427	19.5972	19.1542	19.6296	19.7414	18.9945	-1.98259	-2.17611	-2.16322	-2.38221	-2.7811	-2.25364	-2.13286	-2.93571	0.174875	-0.349792
CDK5RAP2	12415400	11658100	13480700	12369400	7815830	12254100	14407100	12054000	23.5656	23.4748	23.6844	23.5603	22.898	23.5468	23.7803	23.523	1.94563	1.58564	1.77842	1.5809	0.962635	1.66352	1.90604	1.59281	0.430856	-0.191397
CDK5RAP3	481094	907498	901080	1062140	1377660	1120480	747102	604481	18.876	19.7915	19.7813	20.0185	20.3938	20.0957	19.5109	19.2053	-2.74404	-2.09765	-2.12467	-1.96083	-1.54154	-1.78755	-2.36329	-2.72486	0.70698	0.127486
CDK7	4473870	5196650	4779450	3836740	4578520	5853190	3926600	4851140	22.0931	22.3092	22.1884	21.8714	22.1265	22.4808	21.9048	22.2099	0.47309	0.419964	0.282444	-0.107923	0.191117	0.597555	0.0306087	0.279692	0.96615	0.00784924
CDK9	2028530	2442790	2514270	2557580	2847440	2953980	3531040	3614000	20.952	21.2201	21.2617	21.2863	21.4412	21.4942	21.7517	21.7852	-0.667998	-0.669087	-0.644261	-0.693024	-0.494098	-0.389008	-0.122579	-0.145036	0.0244774	0.380913
CDKAL1	3778880	3239120	3893020	3474300	2910550	3723690	3588130	2967610	21.8495	21.6272	21.8925	21.7283	21.4729	21.8283	21.7748	21.5009	0.229525	-0.262015	-0.013511	-0.251081	-0.462472	-0.054935	-0.0994398	-0.429331	0.281317	-0.187274
CDKN2AIP	9154690	9835520	10932300	11058000	8632490	9682580	10126300	9904430	23.1261	23.2296	23.3821	23.3986	23.0413	23.207	23.2716	23.2396	1.50608	1.34038	1.47612	1.41921	1.10601	1.32372	1.39736	1.30944	0.0924438	-0.151315
CDYL	11869900	13100900	10992400	11799700	10067100	12088800	12468300	12131400	23.5008	23.6432	23.39	23.4922	23.2631	23.5272	23.5718	23.5322	1.8808	1.75398	1.48403	1.51287	1.32781	1.64393	1.69752	1.60204	0.503162	-0.0900953
CEBPA	1205440	1467930	1059280	1307120	1234860	989566	1204250	1346590	20.2011	20.4854	20.0147	20.318	20.2359	19.9164	20.1997	20.3609	-1.41887	-1.40383	-1.89132	-1.66141	-1.69942	-1.9668	-1.67454	-1.56932	0.38937	-0.13366
CEBPB	10746900	14973400	13960100	14944000	13144100	14687600	13750200	12124900	23.3574	23.8359	23.7348	23.8331	23.6479	23.8081	23.7129	23.5315	1.73742	1.94671	1.82884	1.85369	1.71258	1.92486	1.83871	1.60127	0.423967	-0.0723099
CEBPZ	130162000	108528000	108730000	100320000	76699300	92481100	103608000	99333500	26.9557	26.6935	26.6962	26.58	26.1927	26.4627	26.6266	26.5658	5.33573	4.80431	4.79021	4.60066	4.25738	4.57942	4.75232	4.63558	0.14391	-0.326553
CECR2	811367	862768	907771	809502	359812	799083	754696	507248	19.63	19.7186	19.792	19.6267	18.4569	19.608	19.5255	18.9523	-1.99001	-2.17057	-2.114	-2.3527	-3.47845	-2.27525	-2.3487	-2.97787	0.116837	-0.613248
CELF1	16365600	19014100	18633600	21498600	20411800	17827800	17831500	22751200	23.9642	24.1806	24.1514	24.3577	24.2829	24.0876	24.0879	24.4394	2.34416	2.29138	2.24543	2.37837	2.34757	2.20439	2.21368	2.50924	0.962293	0.00388412
CELF2	21182800	32814600	32892900	37880500	36869000	29630400	24437000	40076200	24.3364	24.9678	24.9713	25.175	25.1359	24.8206	24.5426	25.2562	2.71639	3.07865	3.0653	3.19558	3.20057	2.93734	2.66832	3.32604	0.918916	0.0190889
CENPB	18561300	20832900	18862300	18987100	14359700	18834600	18772900	17849000	24.1458	24.3124	24.169	24.1785	23.7755	24.1669	24.1621	24.0893	2.52579	2.42317	2.26303	2.19914	1.84019	2.28365	2.28791	2.15914	0.159632	-0.210065
CENPC	78783100	58424500	60823500	58135000	37945800	51315400	63366300	56149400	26.2314	25.8001	25.8581	25.7929	25.1774	25.6129	25.9172	25.7428	4.61138	3.91088	3.95216	3.81353	3.2421	3.72965	4.04297	3.81257	0.19179	-0.365165
CENPF	27905100	25316600	27840100	27123700	18243500	26180300	27374800	23349900	24.734	24.5936	24.7307	24.6931	24.1209	24.642	24.7063	24.4769	3.11402	2.70439	2.82469	2.71368	2.18555	2.75874	2.8321	2.54671	0.194745	-0.258421
CENPH	3854900	7164670	4132010	5246250	8516300	5718440	5595490	6749160	21.8783	22.7725	21.9784	22.3229	23.0218	22.4472	22.4158	22.6863	0.25826	0.883283	0.072443	0.343483	1.08646	0.563954	0.541592	0.756076	0.161678	0.347654
CENPI	8158170	8467190	7729090	7459670	4708200	7904370	7440690	6279500	22.9598	23.0135	22.8819	22.8307	22.1667	22.9142	22.827	22.5822	1.33981	1.12427	0.975898	0.851308	0.231412	1.03098	0.952764	0.652017	0.152258	-0.356027
CENPK	3285700	4819780	3433380	3683470	6056010	3364470	3721950	5544020	21.6478	22.2005	21.7112	21.8126	22.5299	21.6819	21.8276	22.4025	0.0277675	0.31135	-0.194771	-0.166738	0.594603	-0.201289	-0.0466133	0.4723	0.396095	0.210348
CENPL	4864520	5234580	4254660	3894000	4747890	4207790	3890590	4722970	22.2139	22.3196	22.0206	21.8928	22.1789	22.0046	21.8916	22.1713	0.593864	0.430456	0.114643	-0.0865507	0.243522	0.121395	0.017317	0.241062	0.547658	-0.107279
CENPM	4975770	5541210	3993140	4774620	5223950	6071830	4109390	5621980	22.2465	22.4018	21.9291	22.187	22.3167	22.5337	21.9705	22.4226	0.626486	0.512583	0.0231229	0.207582	0.381377	0.650463	0.0962523	0.492446	0.741354	0.0626909
CENPN	8221630	10837000	8801480	9422760	8500960	8771660	8326470	9118840	22.971	23.3695	23.0693	23.1677	23.0192	23.0644	22.9893	23.1204	1.35099	1.48028	1.16335	1.18835	1.08386	1.18118	1.11503	1.19022	0.12863	-0.153166
CENPO	8948270	10098700	8556500	8495930	6342480	9484550	7615660	7813220	23.0932	23.2677	23.0286	23.0183	22.5966	23.1771	22.8605	22.8975	1.47318	1.37848	1.12262	1.03897	0.661283	1.29391	0.986297	0.967285	0.148062	-0.276117
CENPP	6985660	8587900	7264680	7705820	7773870	8221810	7588200	8739640	22.736	23.0339	22.7925	22.8775	22.8902	22.971	22.8553	23.0591	1.11596	1.14469	0.886498	0.898145	0.954869	1.08779	0.981086	1.12894	0.752849	0.0268475
CENPQ	5880780	11935200	7241340	9195860	13324600	9970020	8313250	10894700	22.4876	23.5087	22.7878	23.1326	23.6676	23.2492	22.987	23.3771	0.867574	1.61953	0.881856	1.15318	1.73226	1.36593	1.11274	1.44692	0.243327	0.283926
CENPS	2712470	4041930	2697760	3447870	5512820	2857740	3247530	4038510	21.3712	21.9466	21.3633	21.7173	22.3944	21.4464	21.6309	21.9454	-0.248826	0.0574269	-0.542639	-0.262098	0.459026	-0.436793	-0.243329	0.0151909	0.427674	0.197558
CENPT	8153230	9397590	7919150	8230320	8616560	8267830	7911530	9074050	22.9589	23.1639	22.9169	22.9725	23.0387	22.9791	22.9155	23.1133	1.33894	1.27467	1.01094	0.993145	1.10335	1.09584	1.04128	1.18311	0.634383	-0.0485284
CENPU	5796140	6686310	5494490	6224750	5566790	5627130	6333740	6002600	22.4667	22.6728	22.3896	22.5696	22.4084	22.424	22.5946	22.5172	0.846659	0.783593	0.483585	0.590212	0.473082	0.540731	0.720386	0.586955	0.378286	-0.0957238
CENPV	13941600	18244900	13548700	16135800	13111000	15759300	14626200	13787300	23.7329	24.121	23.6917	23.9438	23.6443	23.9097	23.8021	23.7168	2.11289	2.2318	1.78568	1.96439	1.70894	2.02646	1.92781	1.78664	0.230676	-0.161228
CENPW	5100450	6159540	5251550	6082370	5810290	5205470	5581430	6479320	22.2822	22.5544	22.3243	22.5362	22.4702	22.3116	22.4122	22.6274	0.662191	0.665205	0.418342	0.55683	0.534846	0.42836	0.537963	0.69721	0.7568	-0.0260473
CEP120	4636360	4479700	4598240	4621680	3105820	4167850	5059380	4935140	22.1446	22.095	22.1327	22.14	21.5665	21.9909	22.2705	22.2347	0.524559	0.205785	0.226681	0.160614	-0.36879	0.107635	0.396289	0.304459	0.418121	-0.169511
CEP128	2844470	3368690	3200160	3161790	3046520	3007780	3138820	3088210	21.4397	21.6838	21.6097	21.5923	21.5387	21.5203	21.5818	21.5583	-0.180273	-0.20543	-0.296257	-0.387062	-0.396602	-0.362969	-0.29245	-0.371861	0.159012	-0.0887149
CEP131	6575850	6396670	8140220	7776140	4309220	6792540	9123710	6873080	22.6487	22.6089	22.9566	22.8906	22.039	22.6955	23.1212	22.7125	1.02874	0.719703	1.05067	0.91125	0.103663	0.812283	1.24695	0.782324	0.487785	-0.191287
CEP135	2154420	2395670	2251690	2343280	2953280	2225320	2029610	2636920	21.0389	21.192	21.1026	21.1601	21.4939	21.0856	20.9528	21.3304	-0.581134	-0.697188	-0.803392	-0.819274	-0.441446	-0.797655	-0.921469	-0.599778	0.781776	0.03516
CEP152	10977000	11036600	11197100	10952300	7814630	12220700	11375500	10304200	23.388	23.3958	23.4166	23.3847	22.8977	23.5428	23.4394	23.2967	1.76798	1.50661	1.51065	1.40536	0.962413	1.65959	1.56519	1.36653	0.404542	-0.15922
CEP164	384329	557475	602163	596632	244559	664020	768142	485709	18.552	19.0886	19.1998	19.1865	17.8998	19.3409	19.551	18.8897	-3.06802	-2.80064	-2.70617	-2.79289	-4.0355	-2.54237	-2.32323	-3.04047	0.73487	-0.143462
CEP170	1929130	2565780	2131010	2300710	1018770	2342020	2273090	2213420	20.8795	21.291	21.0231	21.1336	19.9584	21.1593	21.1162	21.0778	-0.740483	-0.59822	-0.882863	-0.845724	-1.97693	-0.723914	-0.758017	-0.852355	0.380923	-0.310983
CEP192	16468100	15107800	16791400	15886400	8300090	14431500	16572200	12456900	23.9732	23.8488	24.0012	23.9213	22.9847	23.7827	23.9823	23.5704	2.35317	1.9596	2.09525	1.94192	1.04936	1.89948	2.10802	1.64024	0.17116	-0.413208
CEP20	1020980	2661200	1619180	2024760	3468170	2281210	1816440	3658690	19.9615	21.3436	20.6268	20.9493	21.7257	21.1214	20.7927	21.8029	-1.65848	-0.54554	-1.27914	-1.03005	-0.209589	-0.761868	-1.08156	-0.127305	0.123812	0.583222
CEP250	1981130	2009580	1861360	1913330	1310680	1563990	1560380	2101760	20.9179	20.9385	20.8279	20.8677	20.3219	20.5768	20.5735	21.0032	-0.702109	-0.950723	-1.07804	-1.11172	-1.61345	-1.30644	-1.30077	-0.927034	0.108155	-0.326275
CEP290	742483	986934	844768	763305	886317	719805	940351	1138460	19.502	19.9126	19.6882	19.5419	19.7575	19.4572	19.8428	20.1187	-2.118	-1.97659	-2.21777	-2.43747	-2.17787	-2.42599	-2.0314	-1.81155	0.656513	0.075758
CEP350	4096880	4003840	4790000	4461010	2216770	3942550	4775580	3600940	21.9661	21.933	22.1916	22.0889	21.08	21.9107	22.1872	21.7799	0.346092	0.0437669	0.285625	0.109567	-0.855305	0.0274611	0.313004	-0.150259	0.243523	-0.362537
CEP41	627338	771463	617913	669725	793390	646722	729704	903618	19.2589	19.5572	19.237	19.3532	19.5977	19.3028	19.477	19.7854	-2.36112	-2.33195	-2.66892	-2.62616	-2.33766	-2.58045	-2.39729	-2.14485	0.333054	0.131976
CEP43	1540830	3391020	2439680	3129950	4301000	3030850	2940720	4073420	20.5553	21.6933	21.2183	21.5777	22.0362	21.5313	21.4877	21.9578	-1.06473	-0.195898	-0.687709	-0.401664	0.100908	-0.351945	-0.386502	0.0276084	0.110445	0.435016
CEP44	2209990	1780470	1600250	1781510	2334950	3345600	2878350	1654980	21.0756	20.7638	20.6099	20.7647	21.155	21.6738	21.4568	20.6584	-0.544393	-1.12536	-1.2961	-1.2147	-0.780372	-0.209403	-0.41743	-1.27182	0.245142	0.375384
CEP57	3456520	3831560	3786010	3793530	3476370	3250270	3930820	3101440	21.7209	21.8695	21.8522	21.8551	21.7292	21.6321	21.9064	21.5645	0.100887	-0.0196855	-0.0537225	-0.124263	-0.206182	-0.251108	0.0321583	-0.365694	0.133827	-0.173511
CEP57L1	1154170	1374490	1387690	1484320	810351	1511380	1420780	1532690	20.1384	20.3905	20.4043	20.5014	19.6282	20.5274	20.4383	20.5476	-1.48158	-1.49872	-1.50171	-1.478	-2.30714	-1.3558	-1.43599	-1.38257	0.609835	-0.130371
CEP63	1057300	1201490	1131570	994366	841801	1424980	1342670	1245810	20.012	20.1964	20.1099	19.9234	19.6831	20.4425	20.3567	20.2487	-1.60805	-1.69279	-1.79607	-2.05595	-2.25221	-1.44073	-1.51757	-1.68155	0.767265	0.065204
CEP72	6041250	6995000	7365050	7266250	4571550	6847710	7105470	5391890	22.5264	22.7379	22.8123	22.7928	22.1243	22.7072	22.7605	22.3624	0.906414	0.848706	0.906294	0.813407	0.188919	0.823953	0.886258	0.432159	0.181911	-0.285883
CEP85	871006	1079250	989346	1163050	754912	985335	746079	1004390	19.7323	20.0416	19.9161	20.1495	19.526	19.9103	19.509	19.9379	-1.88768	-1.84759	-1.98985	-1.82989	-2.40938	-1.97298	-2.36527	-1.99231	0.0810502	-0.296234
CEP85L	1035540	786926	929068	780934	540493	460680	376098	663917	19.982	19.5859	19.8254	19.5748	19.0439	18.8134	18.5208	19.3406	-1.63805	-2.30332	-2.08054	-2.40453	-2.89141	-3.06983	-3.35349	-2.58956	0.00991653	-0.869462
CEP95	1569410	1549810	2063820	1670320	1017290	1343070	1929240	1730090	20.5818	20.5637	20.9769	20.6717	19.9563	20.3571	20.8796	20.7224	-1.03821	-1.32553	-0.929083	-1.30768	-1.97903	-1.52613	-0.994639	-1.20778	0.302208	-0.276773
CEPT1	513341	1008330	1400690	1062760	1034100	1089120	883594	912565	18.9696	19.9435	20.4177	20.0194	19.9799	20.0547	19.753	19.7996	-2.65044	-1.94565	-1.48826	-1.95999	-1.95539	-1.8285	-2.12122	-2.13063	0.993608	0.00215021
CETN2	3048970	5851360	4015640	5019200	7555090	5130700	4035010	5051100	21.5399	22.4803	21.9372	22.259	22.849	22.2907	21.9441	22.2682	-0.0801113	0.591154	0.0312292	0.279654	0.913685	0.407488	0.0699003	0.337965	0.364603	0.226778
CETN3	3114380	5526220	2911780	3390160	7194190	3493640	3307630	4810830	21.5705	22.3979	21.4735	21.6929	22.7784	21.7363	21.6574	22.1979	-0.0494883	0.508675	-0.432499	-0.28645	0.843068	-0.146937	-0.216874	0.267654	0.461609	0.251668
CFAP20	4861620	5730850	6026630	6607920	6378300	6136290	5726500	7872480	22.213	22.4503	22.5229	22.6558	22.6047	22.5489	22.4492	22.9084	0.593004	0.561132	0.616951	0.676393	0.669408	0.665699	0.574982	0.978186	0.304065	0.110199
CFDP1	1569820	2847240	1791980	2059170	4356590	2588180	2282770	3959370	20.5822	21.4411	20.7731	20.9736	22.0548	21.3035	21.1224	21.9168	-1.03783	-0.448053	-1.13285	-1.00574	0.119435	-0.57973	-0.751886	-0.0133613	0.0666513	0.599733
CFL1	11154900	11389900	16058800	16141300	18553300	12245700	11894800	16578300	23.4112	23.4413	23.9369	23.9443	24.1452	23.5458	23.5038	23.9828	1.79117	1.55207	2.03089	1.96488	2.20984	1.66254	1.62959	2.05259	0.774644	0.0538859
CGGBP1	1081220	1304240	1533870	1550390	1478030	1334650	1557410	1199480	20.0442	20.3148	20.5487	20.5642	20.4952	20.348	20.5707	20.194	-1.57577	-1.57441	-1.35722	-1.41517	-1.44009	-1.53521	-1.30352	-1.73622	0.837035	-0.0231158
CHAF1A	45227900	41826200	43360000	43428000	27466300	42626400	41361600	38442800	25.4307	25.3179	25.3699	25.3721	24.7112	25.3452	25.3018	25.1962	3.81071	3.42872	3.46389	3.39275	2.77583	3.46201	3.42755	3.26601	0.177514	-0.291169
CHAF1B	23972100	31529500	25126900	27591200	32098800	28092700	26898200	32423500	24.5149	24.9102	24.5827	24.7177	24.936	24.7437	24.681	24.9505	2.89485	3.02101	2.67676	2.73833	3.00068	2.86046	2.80677	3.02034	0.382442	0.0893209
CHAMP1	17429800	17695800	17233100	18280200	14972300	17227500	18128800	17625800	24.0551	24.0769	24.0387	24.1238	23.8358	24.0382	24.1118	24.0712	2.43505	2.18772	2.13271	2.14441	1.90046	2.15497	2.23754	2.14098	0.29492	-0.116482
CHCHD1	766082	1612300	1296330	1591950	2039050	822692	1215840	1995160	19.5471	20.6207	20.306	20.6024	20.9595	19.65	20.2135	20.9281	-2.07286	-1.2685	-1.59997	-1.37701	-0.975867	-2.23324	-1.66072	-1.00213	0.762532	0.111595
CHCHD2	1869440	3011290	2748680	3567330	3679970	2134330	2236430	2503920	20.8342	21.522	21.3903	21.7664	21.8113	21.0254	21.0928	21.2558	-0.785827	-0.367236	-0.515662	-0.212959	-0.12407	-0.857884	-0.781474	-0.674443	0.527133	-0.139047
CHCHD3	5476380	7511860	9257740	10651100	8955580	8734790	7670970	7702600	22.3848	22.8407	23.1422	23.3445	23.0944	23.0583	22.871	22.8769	0.764789	0.951553	1.23626	1.36513	1.15902	1.1751	0.996737	0.946713	0.948985	-0.0100375
CHD1	10852700	9440340	11389000	11034200	7247110	10294300	12252100	10074100	23.3716	23.1704	23.4411	23.3955	22.789	23.2953	23.5465	23.2641	1.75155	1.28122	1.53517	1.41611	0.853642	1.41211	1.67228	1.33395	0.410789	-0.178016
CHD2	7192570	6915190	7386300	7552770	5738890	7480670	7855860	6669820	22.7781	22.7213	22.8164	22.8486	22.4523	22.8347	22.9053	22.6692	1.15807	0.832151	0.910451	0.869202	0.517008	0.951499	1.0311	0.739016	0.375676	-0.132815
CHD3	3605930	3144470	3282020	3096310	2533960	3090200	3294890	3101110	21.7819	21.5844	21.6462	21.5621	21.273	21.5593	21.6518	21.5644	0.161938	-0.3048	-0.259817	-0.417254	-0.66237	-0.323968	-0.222442	-0.365847	0.281139	-0.188674
CHD4	69878300	61433200	62540800	60404900	51705500	58770400	64925000	67909900	26.0583	25.8725	25.8983	25.8482	25.6238	25.8086	25.9523	26.0171	4.43834	3.98333	3.99232	3.86879	3.68848	3.92535	4.07803	4.08692	0.453837	-0.126001
CHD7	11599600	9788900	12200900	10421200	7604510	10015100	10662200	8885400	23.4676	23.2227	23.5405	23.313	22.8584	23.2557	23.346	23.083	1.84757	1.33353	1.63451	1.33365	0.923091	1.37244	1.47176	1.1528	0.129699	-0.307291
CHD8	3451080	3256740	3261000	3011470	2764070	3947910	3333720	3070180	21.7186	21.635	21.6369	21.522	21.3984	21.9127	21.6687	21.5499	0.0986146	-0.254189	-0.269086	-0.457336	-0.53697	0.0294211	-0.205539	-0.380309	0.763731	-0.0528501
CHERP	21368800	22895800	25850100	27244000	18647300	25445500	24681800	24778500	24.349	24.4486	24.6237	24.6994	24.1525	24.6009	24.5569	24.5626	2.729	2.55939	2.7177	2.72006	2.21713	2.71767	2.6827	2.63238	0.392886	-0.119066
CHMP2A	2653820	1692960	1893450	2224950	2991240	1125210	1488440	2609630	21.3396	20.6911	20.8526	21.0853	21.5123	20.1018	20.5054	21.3154	-0.280363	-1.19807	-1.05338	-0.89403	-0.42302	-1.78147	-1.36887	-0.614787	0.634635	-0.190576
CHMP3	480649	829458	690640	837750	1020350	1127650	1182540	1076970	18.8746	19.6618	19.3976	19.6762	19.9606	20.1049	20.1735	20.0385	-2.74538	-2.22738	-2.50839	-2.30321	-1.9747	-1.77835	-1.70078	-1.89165	0.00713916	0.609718
CHMP4B	1861360	3489960	2352490	3462190	5041020	3245830	3154390	3975800	20.8279	21.7348	21.1658	21.7233	22.2653	21.6302	21.5889	21.9228	-0.792076	-0.154407	-0.740212	-0.256119	0.329952	-0.25308	-0.285311	-0.00738699	0.0944058	0.431747
CHORDC1	845893	834931	798315	806832	695616	748459	838509	1184710	19.6901	19.6713	19.6066	19.6219	19.4079	19.5136	19.6775	20.1761	-1.92988	-2.21789	-2.29937	-2.35746	-2.5274	-2.36967	-2.19677	-1.7541	0.957286	-0.0108342
CHRAC1	4035060	9050780	6181380	7174550	7216400	7616690	6954460	6044640	21.9442	23.1096	22.5595	22.7745	22.7828	22.8607	22.7295	22.5272	0.324157	1.22042	0.653528	0.795085	0.847515	0.977496	0.855266	0.597024	0.742776	0.0710269
CHTF18	462766	448401	638847	534594	315618	429342	573093	328914	18.8199	18.7744	19.2851	19.0281	18.2678	18.7118	19.1284	18.3274	-2.80008	-3.11475	-2.62086	-2.95129	-3.66751	-3.17147	-2.74583	-3.60285	0.143339	-0.425169
CHTOP	34290000	76015300	60142100	65713100	72982100	53827300	56342100	77220700	25.0313	26.1798	25.8419	25.9697	26.121	25.6818	25.7477	26.2025	3.41128	4.2906	3.9359	3.99031	4.18571	3.7986	3.87347	4.27228	0.586666	0.125492
CIAO2A	526966	384806	346245	462795	983776	533222	364752	685349	19.0074	18.5538	18.4014	18.82	19.908	19.0244	18.4766	19.3865	-2.61265	-3.33541	-3.50453	-3.15936	-2.02736	-2.85886	-3.39768	-2.54372	0.251243	0.446082
CINP	833827	871060	1110600	1035450	465038	1679360	853596	786485	19.6694	19.7324	20.0829	19.9818	18.827	20.6795	19.7032	19.5851	-1.95061	-2.15677	-1.82306	-1.99754	-3.10834	-1.20376	-2.17105	-2.34514	0.608713	-0.225073
CIR1	1764640	1458230	1881270	1801480	875315	1353210	1241850	1610080	20.7509	20.4758	20.8433	20.7808	19.7394	20.368	20.2441	20.6187	-0.869059	-1.4134	-1.06269	-1.19862	-2.19589	-1.51528	-1.63018	-1.3115	0.0636554	-0.52727
CIRBP	16905400	23098800	22385700	28000000	43546300	18021000	21356200	28768600	24.011	24.4613	24.4161	24.7389	25.376	24.1032	24.3482	24.778	2.39098	2.57213	2.5101	2.75955	3.44071	2.21994	2.47391	2.84779	0.539492	0.187398
CISD1	1602440	2090570	3426750	3623860	1547880	2638960	2462570	4662320	20.6118	20.9955	21.7084	21.7891	20.5619	21.3315	21.2317	22.1526	-1.00816	-0.893721	-0.19756	-0.190276	-1.37347	-0.551698	-0.642507	0.222416	0.97315	-0.013885
CISD2	1942040	2245630	2471390	2576840	2508260	2273700	2146460	1919650	20.8891	21.0987	21.2369	21.2972	21.2583	21.1166	21.0335	20.8724	-0.73086	-0.790497	-0.669078	-0.6822	-0.677077	-0.766626	-0.840712	-1.05779	0.248916	-0.117392
CISD3	3673090	4189710	3662500	3403420	1913600	4399670	3157740	3591910	21.8086	21.9984	21.8044	21.6986	20.8679	22.069	21.5905	21.7763	0.188561	0.109233	-0.101572	-0.280818	-1.06747	0.185727	-0.283779	-0.153881	0.341272	-0.308703
CIT	4695950	4864000	5264470	4653080	3588570	4851060	5031320	3907060	22.163	22.2137	22.3279	22.1498	21.775	22.2099	22.2625	21.8977	0.542984	0.324526	0.421887	0.170382	-0.160355	0.326632	0.388265	-0.0325488	0.194026	-0.234446
CIZ1	19048500	18674900	18766000	18245000	12028800	19031500	18143900	14869600	24.1832	24.1546	24.1616	24.121	23.52	24.1819	24.113	23.8259	2.56317	2.26541	2.25565	2.14163	1.58466	2.29865	2.23874	1.89566	0.174803	-0.302037
CKAP2	13343500	14781600	13560500	13801300	14202000	13457800	13673900	14426000	23.6696	23.8173	23.6929	23.7183	23.7596	23.6819	23.7049	23.7822	2.04963	1.92811	1.78694	1.73893	1.82426	1.7987	1.83068	1.85197	0.535402	-0.0495006
CKAP2L	2857020	2749120	2508170	2373570	1693650	2425030	2674990	2353840	21.4461	21.3905	21.2582	21.1786	20.6917	21.2096	21.3511	21.1666	-0.173922	-0.498647	-0.647765	-0.800745	-1.24363	-0.673665	-0.523138	-0.763616	0.236336	-0.270742
CKAP5	2152660	2366120	2536970	2454960	1710120	2197110	2626410	1991740	21.0377	21.1741	21.2747	21.2273	20.7057	21.0672	21.3247	20.9256	-0.582313	-0.715094	-0.631294	-0.752104	-1.22967	-0.816061	-0.54958	-1.0046	0.210098	-0.229776
CKB	3981990	5772170	4840250	5141930	6388650	4626740	4823740	5052310	21.9251	22.4607	22.2067	22.2939	22.6071	22.1416	22.2017	22.2685	0.305056	0.571496	0.300681	0.314506	0.671747	0.258328	0.32748	0.338311	0.82756	0.0260316
CLASRP	1435280	1829860	2405060	2753990	1701260	2099550	2009630	1527060	20.4529	20.8033	21.1976	21.3931	20.6982	21.0016	20.9385	20.5423	-1.1671	-1.08588	-0.708328	-0.58628	-1.23716	-0.881588	-0.935742	-1.38787	0.276035	-0.223693
CLIC1	13918200	16526800	16153500	16820800	14264000	16803300	17842200	14252600	23.7305	23.9783	23.9453	24.0037	23.7659	24.0022	24.0888	23.7647	2.11047	2.08912	2.03937	2.02437	1.83054	2.119	2.21455	1.83452	0.553903	-0.0661781
CLIC2	1768110	1986430	1807480	1687370	1777960	1790330	1609080	1707530	20.7538	20.9217	20.7855	20.6863	20.7618	20.7718	20.6178	20.7035	-0.866225	-0.967439	-1.12042	-1.29303	-1.17354	-1.11144	-1.25644	-1.22672	0.261661	-0.130257
CLINT1	949608	1128460	1143380	1318430	1217740	1124330	1398570	1349080	19.857	20.1059	20.1249	20.3304	20.2158	20.1006	20.4155	20.3635	-1.76303	-1.78326	-1.78109	-1.64898	-1.71956	-1.7826	-1.45872	-1.56666	0.232074	0.112208
CLK2	741268	675264	1205500	964432	712356	1130560	1115930	580591	19.4996	19.3651	20.2012	19.8793	19.4422	20.1086	20.0898	19.1472	-2.12036	-2.52409	-1.70477	-2.10005	-2.49309	-1.77463	-1.78442	-2.78304	0.763983	-0.0964765
CLK3	1213230	1536840	1500460	1462660	1402760	1502510	1241560	1147040	20.2104	20.5515	20.517	20.4802	20.4198	20.5189	20.2437	20.1295	-1.40958	-1.33765	-1.389	-1.49921	-1.5155	-1.36429	-1.63052	-1.80072	0.164342	-0.168897
CLNS1A	2427710	2823720	2221260	2437300	2610200	2412080	2336340	2217250	21.2112	21.4292	21.0829	21.2169	21.3157	21.2018	21.1558	21.0803	-0.408837	-0.46002	-0.823022	-0.762519	-0.619603	-0.68139	-0.718421	-0.84986	0.417112	-0.103719
CLP1	1668200	1914370	2056500	2074600	1858780	2455030	2111220	2561130	20.6699	20.8684	20.9718	20.9844	20.8259	21.2273	21.0096	21.2883	-0.950141	-1.02075	-0.934209	-0.99497	-1.10941	-0.655927	-0.864595	-0.641851	0.248301	0.157072
CLPP	744319	1044080	939788	1035830	853705	921355	900058	937826	19.5056	19.9938	19.842	19.9824	19.7034	19.8134	19.7797	19.839	-2.11444	-1.89538	-2.06399	-1.99702	-2.23195	-2.06984	-2.09458	-2.09124	0.136701	-0.104195
CLPTM1	581610	800282	791273	911668	945114	791091	840692	960734	19.1497	19.6102	19.5938	19.7982	19.8501	19.5935	19.6812	19.8738	-2.47031	-2.27904	-2.31215	-2.18122	-2.0852	-2.28975	-2.19302	-2.05642	0.103307	0.15458
CLPX	1251240	1392840	1542120	1667140	1638180	1590950	1497610	1572110	20.2549	20.4096	20.5565	20.6689	20.6437	20.6015	20.5142	20.5843	-1.36507	-1.47959	-1.34949	-1.31043	-1.29167	-1.28178	-1.36001	-1.34593	0.235159	0.0562967
CLSPN	9797670	10625700	10220100	9811720	8115590	10648400	9640340	9899950	23.224	23.3411	23.2849	23.2261	22.9523	23.3441	23.2007	23.239	1.60401	1.45187	1.37894	1.2467	1.01693	1.4609	1.32641	1.30879	0.281539	-0.142121
CLTA	1315310	2109560	2402340	2733750	4032050	1759100	2592780	4089750	20.327	21.0085	21.196	21.3825	21.9431	20.7464	21.3061	21.9636	-1.29303	-0.880675	-0.70996	-0.596922	0.00774948	-1.13683	-0.568172	0.0333805	0.215059	0.454179
CLTC	7441880	7046740	8816740	9586710	6170960	7829500	9393810	7643460	22.8272	22.7485	23.0718	23.1926	22.5571	22.9005	23.1633	22.8658	1.20723	0.859338	1.16584	1.21323	0.621731	1.01725	1.28904	0.935594	0.408602	-0.145508
CLUH	4051570	3657070	3839260	3908740	2620460	3498680	3926770	3117180	21.95	21.8023	21.8724	21.8983	21.3214	21.7384	21.9049	21.5718	0.330048	-0.0869292	-0.0335725	-0.0810999	-0.613944	-0.144857	0.0306711	-0.358391	0.131606	-0.303742
CMAS	15346500	14803200	17043000	17295100	14232000	14824400	18031800	16016800	23.8714	23.8194	24.0227	24.0439	23.7626	23.8215	24.104	23.9331	2.2514	1.93022	2.11671	2.06449	1.8273	1.93823	2.2298	2.00288	0.431937	-0.0911502
CMBL	1397310	1605040	1713900	1737010	1663920	1666890	1501330	1232870	20.4142	20.6142	20.7089	20.7282	20.6662	20.6687	20.5178	20.2336	-1.20578	-1.27501	-1.19712	-1.2512	-1.26918	-1.21451	-1.35643	-1.69661	0.255561	-0.151906
CMPK1	1161120	1003320	888189	756147	1119300	900287	979268	947190	20.1471	19.9364	19.7605	19.5283	20.0942	19.78	19.9013	19.8533	-1.47292	-1.95283	-2.14546	-2.45106	-1.84117	-2.10321	-1.9729	-2.07691	0.975543	0.00702439
CMSS1	10163200	12356400	11099700	11444700	9238020	11414100	10626300	10304700	23.2769	23.5588	23.404	23.4482	23.1392	23.4443	23.3411	23.2968	1.65685	1.66957	1.49805	1.4688	1.20382	1.56108	1.4669	1.3666	0.116066	-0.17372
CMTR1	2234800	2037320	2014270	1981700	2121560	2402370	1456010	2723590	21.0917	20.9582	20.9418	20.9183	21.0167	21.196	20.4736	21.3771	-0.528287	-0.930945	-0.964143	-1.06106	-0.918638	-0.687209	-1.40065	-0.553122	0.935261	-0.0187953
CNBP	6439100	7750840	6980750	10062900	6677360	9631360	7935290	7340690	22.6184	22.8859	22.735	23.2625	22.6708	23.1993	22.9199	22.8075	0.998426	0.996735	0.828981	1.28317	0.735514	1.31607	1.04561	0.877283	0.839353	-0.0332083
CNDP2	2460330	2503580	2041550	2387900	2562900	2079390	1987980	3826600	21.2304	21.2556	20.9612	21.1873	21.2893	20.9877	20.9229	21.8676	-0.389581	-0.633625	-0.944736	-0.792061	-0.645987	-0.895507	-0.951368	-0.0625691	0.83682	0.0511428
CNN2	309477	522689	450667	556690	471167	542634	468396	379479	18.2395	18.9956	18.7817	19.0865	18.8459	19.0496	18.8374	18.5337	-3.38052	-2.89359	-3.12426	-2.89286	-3.08945	-2.83361	-3.03687	-3.39654	0.924212	-0.016309
CNOT1	1509600	1385500	1648430	1528290	975625	1374590	1556120	1214440	20.5257	20.402	20.6527	20.5435	19.896	20.3906	20.5695	20.2119	-1.09427	-1.48721	-1.25331	-1.43588	-2.03936	-1.49267	-1.30472	-1.71834	0.140593	-0.321105
CNOT9	126768	143393	152460	141328	274775	204230	90440.3	253636	16.9518	17.1296	17.2181	17.1087	18.0679	17.6398	16.4647	17.9524	-4.66816	-4.75956	-4.68789	-4.87067	-3.86744	-4.24339	-5.40955	-3.9778	0.371545	0.372028
CNP	299680	296169	343624	311745	276351	344136	373270	343277	18.1931	18.1761	18.3905	18.25	18.0761	18.3926	18.5099	18.389	-3.42693	-3.71312	-3.51549	-3.72936	-3.85919	-3.49061	-3.36438	-3.54118	0.810926	0.0323877
CNTRL	626880	569978	517125	638915	568638	754214	812268	899668	19.2578	19.1205	18.9802	19.2853	19.1172	19.5246	19.6316	19.779	-2.36217	-2.76864	-2.92581	-2.69411	-2.81818	-2.35862	-2.24264	-2.15117	0.173392	0.295029
CNTROB	2016440	2781260	2577620	2559470	2286010	2674800	2200000	2634630	20.9434	21.4073	21.2976	21.2874	21.1244	21.351	21.0691	21.3292	-0.676623	-0.481879	-0.608361	-0.691958	-0.810932	-0.532237	-0.805168	-0.601032	0.433608	-0.072637
COIL	69485000	70971900	71131700	65977400	43227800	73332500	69633800	54937600	26.0502	26.0807	26.084	25.9755	25.3655	26.1279	26.0533	25.7113	4.4302	4.19156	4.17802	3.9961	3.43012	4.24471	4.17904	3.78109	0.233961	-0.290225
COL22A1	1395670	1827480	1483100	1683090	1755810	1552420	1719320	2251370	20.4125	20.8014	20.5002	20.6827	20.7437	20.5661	20.7134	21.1024	-1.20747	-1.08776	-1.40578	-1.29669	-1.19163	-1.31715	-1.16083	-0.827829	0.359546	0.125068
COLGALT1	295835	372650	459657	332011	1252980	491158	335038	897187	18.1744	18.5075	18.8102	18.3409	20.2569	18.9058	18.354	19.7751	-3.44556	-3.38172	-3.09577	-3.6385	-1.6784	-2.97741	-3.52027	-2.15515	0.142915	0.807581
COMT	5882260	5910090	5111710	5356350	5132320	4305110	3949830	5485870	22.4879	22.4947	22.2854	22.3528	22.2912	22.0376	21.9134	22.3873	0.867937	0.605563	0.379405	0.373447	0.355847	0.154382	0.0391186	0.457088	0.0912242	-0.304979
COMTD1	1682030	1640180	2349930	2626610	1837420	2236670	2160680	1895180	20.6818	20.6454	21.1642	21.3248	20.8093	21.0929	21.0431	20.8539	-0.938229	-1.24376	-0.741783	-0.654601	-1.12608	-0.790315	-0.831186	-1.0763	0.709371	-0.0613761
COP1	1806790	2368490	2245450	2458570	1996150	1746120	2213610	2264480	20.785	21.1755	21.0986	21.2294	20.9288	20.7357	21.078	21.1107	-0.835004	-0.71365	-0.807396	-0.749984	-1.00654	-1.14751	-0.796271	-0.819452	0.13734	-0.165937
COPA	4997290	5390040	6045230	5758610	4199890	5359320	5579580	5375500	22.2527	22.3619	22.5274	22.4573	22.0019	22.3536	22.4117	22.358	0.632713	0.472678	0.621396	0.477917	0.0665875	0.470382	0.537484	0.427767	0.198761	-0.175621
COPB1	2604160	2715960	2582880	2590990	2230570	2823180	2909970	2757440	21.3124	21.373	21.3005	21.3051	21.089	21.4289	21.4726	21.3949	-0.307615	-0.516155	-0.60542	-0.6743	-0.846351	-0.454347	-0.401668	-0.535303	0.801616	-0.0335445
COPB2	6846210	7046350	6516370	6008950	6000190	5734710	4752320	5687530	22.7069	22.7484	22.6356	22.5187	22.5166	22.4513	22.1802	22.4394	1.08687	0.859259	0.729668	0.539309	0.581244	0.568052	0.30596	0.50917	0.0667206	-0.31267
COPG1	3564800	3857820	3665560	3687460	2766310	4318110	4222050	3481920	21.7654	21.8794	21.8056	21.8142	21.3995	22.042	22.0095	21.7315	0.145388	-0.00983161	-0.100367	-0.165176	-0.535801	0.158732	0.135272	-0.198749	0.683636	-0.0776399
COPG2	1467280	1649980	1607700	1624530	1426270	1616400	1699780	1584570	20.4847	20.654	20.6166	20.6316	20.4438	20.6244	20.6969	20.5957	-1.13529	-1.23517	-1.2894	-1.34778	-1.49152	-1.25888	-1.17732	-1.33454	0.464166	-0.0636559
COPS2	980627	1237280	1238960	1311760	1521670	1481530	1353760	1964550	19.9033	20.2387	20.2407	20.3231	20.5372	20.4987	20.3685	20.9058	-1.71666	-1.65044	-1.66527	-1.6563	-1.39811	-1.38458	-1.5057	-1.02443	0.0448793	0.343963
COPS4	825372	1354590	1277330	1319620	1991600	1356560	1350710	1805810	19.6547	20.3694	20.2847	20.3317	20.9255	20.3715	20.3653	20.7842	-1.96532	-1.51976	-1.62127	-1.64768	-1.00984	-1.51171	-1.50895	-1.14599	0.0519531	0.394384
COPS5	700854	942851	895681	856407	805157	808930	753837	764385	19.4188	19.8467	19.7726	19.7079	19.6189	19.6257	19.5239	19.5439	-2.20125	-2.04251	-2.13334	-2.27143	-2.31642	-2.25758	-2.35035	-2.38626	0.0339925	-0.165517
COPS6	392416	504121	541433	491160	617626	661180	513307	677882	18.582	18.9434	19.0464	18.9058	19.2364	19.3347	18.9695	19.3707	-3.03797	-2.94577	-2.85954	-3.07354	-2.69896	-2.54855	-2.90478	-2.55952	0.0270387	0.301255
COPZ1	948064	1488890	1169210	1372260	2321010	1300070	1428300	1643010	19.8546	20.5058	20.1571	20.3881	21.1463	20.3102	20.4459	20.6479	-1.76538	-1.38338	-1.74887	-1.59125	-0.789011	-1.57308	-1.42837	-1.28229	0.130941	0.35403
CORO1A	188621	262133	261764	249631	142509	258173	284993	218545	17.5251	17.9999	17.9979	17.9294	17.1207	17.978	18.1206	17.7376	-4.09486	-3.88924	-3.90806	-4.04993	-4.81463	-3.90525	-3.75367	-4.19262	0.501005	-0.181021
CORO1B	1828990	1855800	2708970	2609390	1894250	2162150	2659220	2306110	20.8026	20.8236	21.3693	21.3153	20.8532	21.044	21.3426	21.137	-0.817386	-1.06558	-0.536656	-0.664091	-1.08214	-0.839201	-0.531669	-0.793171	0.808303	-0.0406172
CORO1C	11310700	10293400	20813800	16963200	12277500	12510000	17840600	13705100	23.4312	23.2952	24.311	24.0159	23.5495	23.5766	24.0887	23.7082	1.81118	1.40603	2.40507	2.03653	1.61418	1.69334	2.21442	1.77801	0.73242	-0.0897155
CORO2A	1541000	1640780	2859020	2221480	1547070	2015580	2051420	1384690	20.5554	20.646	21.4471	21.0831	20.5611	20.9428	20.9682	20.4011	-1.06457	-1.24324	-0.45888	-0.896282	-1.37422	-0.940473	-0.906049	-1.52907	0.280838	-0.271713
CORO7	2228860	2495680	2182230	2274810	1370880	2373010	2316600	1921620	21.0879	21.251	21.0574	21.1173	20.3867	21.1783	21.1436	20.8739	-0.532127	-0.638184	-0.848597	-0.862057	-1.54866	-0.70495	-0.730663	-1.05631	0.24444	-0.289904
COX15	493577	978951	1248980	1551280	1929510	1081820	1328220	1064240	18.9129	19.9009	20.2523	20.565	20.8798	20.045	20.3411	20.0214	-2.70708	-1.98831	-1.65365	-1.41434	-1.05553	-1.83821	-1.53318	-1.90881	0.341276	0.356916
COX20	1513070	1843700	2743360	2988880	4034160	2106990	1590930	2008090	20.529	20.8142	21.3875	21.5112	21.9438	21.0068	20.6014	20.9374	-1.09095	-1.07501	-0.518457	-0.468198	0.00850426	-0.876484	-1.2728	-0.992808	0.988889	0.00475834
COX4I1	7620290	16059700	17950400	20815000	47229800	20787800	17295400	22380500	22.8614	23.9369	24.0975	24.3111	25.4932	24.3092	24.0439	24.4157	1.24141	2.04776	2.19154	2.33175	3.55786	2.426	2.16964	2.48554	0.124289	0.706645
COX5A	2574250	7059770	7451930	7770160	9374390	9985700	5969610	7546090	21.2957	22.7512	22.8292	22.8895	23.1603	23.2514	22.5092	22.8473	-0.324281	0.862004	0.923213	0.910141	1.22496	1.3682	0.634965	0.917097	0.261984	0.443535
COX5B	2127580	3059040	4984850	4788740	5450520	5178600	4020230	8275220	21.0208	21.5446	22.2491	22.1912	22.378	22.3041	21.9388	22.9804	-0.59922	-0.344538	0.343149	0.211842	0.44263	0.420894	0.0646061	1.05017	0.099361	0.591765
COX6C	1117210	3638660	5762410	8608670	8812850	4143270	5768770	6457050	20.0915	21.795	22.4582	23.0374	23.0712	21.9823	22.4598	22.6224	-1.52853	-0.0942102	0.552271	1.05799	1.13584	0.0991018	0.585592	0.692243	0.353912	0.631316
COX7A2	2634750	5392260	7416730	9521690	9182740	8257960	7164810	5814030	21.3292	22.3625	22.8224	23.1828	23.1305	22.9774	22.7725	22.4711	-0.290767	0.473273	0.916382	1.20341	1.19516	1.09412	0.898256	0.540906	0.37156	0.356535
CPEB4	517915	514279	627672	539157	412117	432124	289643	742289	18.9824	18.9722	19.2597	19.0403	18.6527	18.7211	18.1439	19.5016	-2.63764	-2.91699	-2.64632	-2.93902	-3.28264	-3.16215	-3.73032	-2.42858	0.272726	-0.365926
CPNE1	485230	480234	536277	429671	458426	432641	275084	335702	18.8883	18.8734	19.0326	18.7129	18.8063	18.7228	18.0695	18.3568	-2.73169	-3.01581	-2.87335	-3.2665	-3.129	-3.16042	-3.80472	-3.57338	0.0730608	-0.445045
CPNE2	1785060	3162400	4216230	4846700	3811280	4804730	5292330	3492140	20.7675	21.5926	22.0075	22.2086	21.8618	22.196	22.3355	21.7357	-0.85246	-0.296598	0.101553	0.229199	-0.0734884	0.312787	0.461231	-0.194521	0.302355	0.331079
CPNE8	1906180	2262490	2859580	3188550	2850650	3160730	2437700	2267010	20.8623	21.1095	21.4474	21.6045	21.4429	21.5918	21.2171	21.1124	-0.757749	-0.779706	-0.458597	-0.374903	-0.492473	-0.29141	-0.657151	-0.817841	0.860587	0.0280198
CPOX	438857	516571	437343	496374	599576	466254	424788	375605	18.7434	18.9786	18.7384	18.9211	19.1936	18.8308	18.6964	18.5189	-2.87661	-2.91058	-3.16756	-3.0583	-2.74175	-3.05248	-3.17785	-3.41134	0.580022	-0.0925932
CPSF1	25645800	26260500	27824000	27940500	21803000	21634200	23471200	25751300	24.6122	24.6464	24.7298	24.7359	24.378	24.3668	24.4844	24.6181	2.99222	2.7572	2.82386	2.75648	2.44269	2.48357	2.61015	2.68794	0.0130699	-0.276352
CPSF2	16685300	21586700	19662700	22361100	22360200	17254600	15905000	21653700	23.9921	24.3636	24.229	24.4145	24.4144	24.0405	23.923	24.3681	2.37207	2.47445	2.32299	2.43512	2.4791	2.15724	2.04874	2.43791	0.343451	-0.120411
CPSF3	10514900	13540400	13266100	14058200	10358400	11842900	10650600	12773500	23.3259	23.6908	23.6612	23.7449	23.3043	23.4975	23.3444	23.6067	1.70593	1.80158	1.75527	1.76554	1.36897	1.61428	1.47019	1.67645	0.0434221	-0.224608
CPSF4	9871270	11035100	10743000	12193400	9109230	10006800	11146500	10605800	23.2348	23.3956	23.3569	23.5396	23.1189	23.2545	23.4101	23.3384	1.6148	1.50641	1.45092	1.56022	1.18356	1.37124	1.53585	1.40815	0.116386	-0.15839
CPSF6	2300690	4050260	3980460	4849000	5245160	4243450	3636230	5616190	21.1336	21.9496	21.9245	22.2093	22.3226	22.0168	21.794	22.4212	-0.486366	0.0603971	0.0185344	0.229884	0.387223	0.13357	-0.0802285	0.490959	0.218082	0.277269
CPSF7	3646850	6030380	5598730	6544120	7582250	5505990	5107040	7074850	21.7982	22.5238	22.4167	22.6418	22.8542	22.3926	22.2841	22.7543	0.178218	0.634631	0.510699	0.662396	0.918862	0.509334	0.409815	0.824067	0.345823	0.169034
CPVL	844194	1492490	1302890	1424250	2339810	1347450	1275600	2038370	19.6872	20.5093	20.3133	20.4418	21.158	20.3618	20.2827	20.959	-1.93279	-1.3799	-1.59268	-1.5376	-0.777372	-1.52144	-1.5915	-0.971216	0.152319	0.395362
CRAMP1	719634	792286	764231	741773	453418	845721	686614	663837	19.4569	19.5957	19.5437	19.5006	18.7905	19.6898	19.3891	19.3405	-2.1631	-2.29352	-2.36232	-2.47875	-3.14485	-2.19341	-2.4851	-2.58973	0.260572	-0.27885
CREB1	2011490	4051700	4020240	4010210	4603220	4016900	3300080	4282420	20.9398	21.9501	21.9389	21.9352	22.1342	21.9377	21.6541	22.03	-0.680168	0.0609099	0.0328809	-0.0441258	0.198879	0.0544146	-0.220171	0.0997941	0.382512	0.190855
CREM	575174	981771	932833	957433	1040620	663267	692555	1320600	19.1336	19.905	19.8313	19.8688	19.989	19.3392	19.4016	20.3328	-2.48636	-1.98416	-2.07471	-2.11056	-1.94632	-2.544	-2.47267	-1.59744	0.928379	0.0238387
CRKL	4264440	5421610	5031390	4758220	5283210	5590280	5090920	5064710	22.0239	22.3703	22.2625	22.182	22.333	22.4145	22.2795	22.272	0.403923	0.481104	0.356556	0.202618	0.397651	0.531252	0.405254	0.341847	0.449828	0.0579509
CRNKL1	21497300	26930600	23105200	23987300	24925300	20894800	21504300	25403900	24.3577	24.6827	24.4617	24.5158	24.5711	24.3166	24.3581	24.5985	2.73765	2.79356	2.55574	2.5364	2.63577	2.4334	2.48388	2.66835	0.288562	-0.100485
CRTAP	342876	704034	985992	964791	1406540	867516	1024260	1508350	18.3873	19.4253	19.9112	19.8799	20.4237	19.7265	19.9662	20.5245	-3.23267	-2.4639	-1.99475	-2.09951	-1.51161	-2.1567	-1.90809	-1.40566	0.0865431	0.702192
CRYBG1	2215570	2237880	2736650	2693800	2937550	2130100	2526390	2940610	21.0792	21.0937	21.384	21.3612	21.4862	21.0225	21.2686	21.4877	-0.540755	-0.795484	-0.52199	-0.618161	-0.449151	-0.860747	-0.605594	-0.442517	0.808809	0.0295955
CS	4130660	5635750	5061130	5152290	2950860	4015070	5254830	4227470	21.9779	22.4262	22.271	22.2968	21.4927	21.937	22.3252	22.0114	0.357939	0.53699	0.365059	0.31741	-0.442628	0.0537572	0.450972	0.0811623	0.143823	-0.358534
CSDE1	4773030	4263600	4632050	4699240	4978830	3692730	4259520	5012350	22.1865	22.0236	22.1432	22.164	22.2474	21.8163	22.0223	22.2571	0.566472	0.134455	0.23725	0.184624	0.312043	-0.0669802	0.148019	0.326855	0.480549	-0.100716
CSE1L	4403480	4607430	4331700	4327130	3719390	5055950	4378690	4796740	22.0702	22.1355	22.0465	22.045	21.8266	22.2696	22.0621	22.1936	0.450211	0.246345	0.140533	0.0656069	-0.108698	0.386314	0.187827	0.263422	0.757884	-0.0434574
CSK	1282870	2422100	2091390	2114250	1040480	2547600	1678540	1408560	20.2909	21.2078	20.996	21.0117	19.9888	21.2807	20.6788	20.4258	-1.32906	-0.681359	-0.909938	-0.967657	-1.94651	-0.602529	-1.19546	-1.50441	0.333736	-0.340226
CSNK1A1	3466680	4670200	5009400	5270320	2903930	4705470	4664260	2728570	21.7251	22.1551	22.2562	22.3295	21.4696	22.1659	22.1532	21.3797	0.105121	0.265867	0.350237	0.350087	-0.465757	0.282671	0.278976	-0.550487	0.193524	-0.381477
CSNK1D	2299810	3766480	4269080	4633040	5330540	4507260	5798780	6031570	21.1331	21.8448	22.0255	22.1435	22.3459	22.1038	22.4673	22.5241	-0.486918	-0.0444006	0.119524	0.164156	0.410518	0.220583	0.593077	0.593901	0.0314769	0.516429
CSNK1E	1071000	1226060	1285590	1318780	1172370	1065590	1303650	1446450	20.0305	20.2256	20.294	20.3308	20.161	20.0232	20.3141	20.4641	-1.58947	-1.66359	-1.61197	-1.6486	-1.77434	-1.86001	-1.56011	-1.46612	0.717896	-0.0367376
CSNK1G2	686099	1171630	1046900	1202610	860088	1301220	1191110	1130240	19.3881	20.1601	19.9977	20.1977	19.7141	20.3114	20.1839	20.1082	-2.23194	-1.7291	-1.90828	-1.78163	-2.22121	-1.5718	-1.69036	-1.822	0.650374	0.0863943
CSNK1G3	1213250	1349100	1331970	1321260	1288450	1267860	1407600	1083910	20.2104	20.3636	20.3451	20.3335	20.2972	20.274	20.4248	20.0478	-1.40956	-1.52562	-1.56084	-1.64589	-1.63813	-1.60927	-1.44943	-1.88239	0.335972	-0.109329
CSNK2A2	2827840	3054440	3376340	3652960	3451250	3270220	2550220	2688810	21.4313	21.5425	21.687	21.8006	21.7187	21.641	21.2822	21.3585	-0.188733	-0.346709	-0.21894	-0.178738	-0.216645	-0.24228	-0.59205	-0.571664	0.191899	-0.17238
CSNK2B	2793250	3398160	3711260	4708020	5798990	4113210	4485510	5282490	21.4135	21.6963	21.8235	22.1667	22.4674	21.9718	22.0968	22.3328	-0.206489	-0.192864	-0.0824916	0.187317	0.532037	0.0885967	0.2226	0.402586	0.0282069	0.385087
CSPP1	3032370	3300630	3861080	3792910	1803230	3405430	3853170	2707710	21.532	21.6543	21.8806	21.8549	20.7822	21.6994	21.8776	21.3686	-0.0879875	-0.234876	-0.0253963	-0.124498	-1.15318	-0.183831	0.00337389	-0.561559	0.258439	-0.355609
CSTF1	13223700	15578300	16047500	17219200	9608160	14430500	12749100	13181300	23.6566	23.893	23.9358	24.0375	23.1958	23.7826	23.6039	23.652	2.03662	2.00385	2.02988	2.05814	1.2605	1.89938	1.72965	1.72179	0.0692045	-0.379292
CSTF2	5748130	20833100	13454800	17088800	18364100	17449900	10392400	17557700	22.4547	24.3124	23.6816	24.0265	24.1304	24.0567	23.309	24.0656	0.834659	2.42319	1.77565	2.04718	2.19505	2.17348	1.43478	2.1354	0.603761	0.214511
CSTF2T	5510010	7383910	6954710	8115200	6499140	6507740	6661430	7749680	22.3936	22.816	22.7296	22.9522	22.6318	22.6337	22.6674	22.8857	0.773621	0.926767	0.823589	0.972823	0.696485	0.750488	0.79316	0.955504	0.338692	-0.075291
CSTF3	19995200	25990100	28077600	27779800	24815100	19140800	22068100	24758000	24.2532	24.6315	24.7429	24.7275	24.5647	24.1901	24.3955	24.5614	2.63315	2.74227	2.83695	2.74816	2.62938	2.30691	2.52122	2.63119	0.0575908	-0.217957
CT45A10	2031910	2466400	1779070	2091260	1230810	2583230	1959920	1981800	20.9544	21.234	20.7627	20.9959	20.2312	21.3007	20.9024	20.9184	-0.665597	-0.65521	-1.14328	-0.983431	-1.70416	-0.582492	-0.971877	-1.01182	0.47272	-0.205707
CTBP1	18477800	20906600	16630300	17793500	18572800	19362600	16462500	21137200	24.1393	24.3175	23.9873	24.0848	24.1467	24.2068	23.9727	24.3333	2.51929	2.42827	2.08134	2.10547	2.21136	2.32353	2.09844	2.40308	0.857885	-0.0244913
CTCF	20016400	23958600	17351800	22059700	18140700	20846500	19182500	23039300	24.2547	24.514	24.0486	24.3949	24.1127	24.3133	24.1933	24.4576	2.63468	2.62485	2.14261	2.41554	2.17739	2.43007	2.31905	2.52739	0.537877	-0.0909457
CTDSPL2	11219000	16239500	13518700	16081900	20258000	16464500	14529100	17642200	23.4194	23.953	23.6885	23.9389	24.272	23.9729	23.7924	24.0725	1.79944	2.06382	1.78248	1.95956	2.33666	2.08962	1.9182	2.14233	0.0931724	0.220375
CTNNBL1	9693250	12001800	13311300	13734200	14873700	12154800	10486200	11834700	23.2085	23.5167	23.6661	23.7113	23.8263	23.535	23.322	23.4965	1.58855	1.62756	1.76018	1.7319	1.89093	1.65179	1.44775	1.56632	0.72978	-0.0378509
CTNND1	1070340	913241	1189370	1099210	771652	912015	749146	825375	20.0296	19.8006	20.1818	20.068	19.5576	19.7987	19.5149	19.6547	-1.59036	-2.08855	-1.7242	-1.91134	-2.37774	-2.08454	-2.35935	-2.27551	0.0175768	-0.445672
CTPS1	1776330	1890570	1666230	1560880	1818540	1789430	1783480	1757670	20.7605	20.8504	20.6682	20.5739	20.7944	20.7711	20.7663	20.7452	-0.859533	-1.0388	-1.23781	-1.40544	-1.14098	-1.11217	-1.10798	-1.18497	0.993067	-0.0011273
CTR9	6972270	7004720	9359410	8295440	7644100	8181970	8654570	8683210	22.7332	22.7399	23.158	22.9839	22.8659	22.964	23.045	23.0498	1.11319	0.85071	1.25202	1.00451	0.930582	1.08078	1.17079	1.1196	0.846074	0.0203281
CTSD	622726	1281500	1016060	1100900	1549610	1143570	1106660	1457880	19.2482	20.2894	19.9546	20.0703	20.5635	20.1251	20.0778	20.4754	-2.37176	-1.59978	-1.95141	-1.90912	-1.37186	-1.75812	-1.79646	-1.45476	0.11347	0.36272
CTTN	4225220	8515060	7276350	10447400	11779300	7237990	8467660	12404800	22.0106	23.0216	22.7948	23.3166	23.4898	22.7872	23.0135	23.5644	0.390593	1.1324	0.888814	1.33727	1.55442	0.903921	1.13929	1.63419	0.216268	0.370687
CUL1	4254020	3961510	4388400	4248990	3371550	3896020	4799290	4455070	22.0204	21.9176	22.0653	22.0187	21.685	21.8936	22.1944	22.087	0.400393	0.028433	0.159294	0.0393164	-0.250352	0.0103331	0.320149	0.156816	0.538401	-0.0976228
CUL2	958892	990671	967826	998040	906435	837856	868047	912137	19.871	19.918	19.8844	19.9287	19.7898	19.6763	19.7274	19.7989	-1.74899	-1.97114	-2.02158	-2.05063	-2.14549	-2.20689	-2.14683	-2.13131	0.0509293	-0.209543
CUL3	2140820	1827050	1852590	1681520	1702590	1767130	1666510	1948580	21.0297	20.8011	20.8211	20.6813	20.6993	20.753	20.6684	20.894	-0.59027	-1.0881	-1.08486	-1.29804	-1.23603	-1.13026	-1.20584	-1.03621	0.438118	-0.136769
CUL4A	4338010	4481850	4300090	4367250	4506900	4372850	4419380	5351750	22.0486	22.0957	22.0359	22.0583	22.1037	22.0601	22.0754	22.3516	0.4286	0.206477	0.129966	0.0789215	0.168371	0.176906	0.201172	0.421378	0.762972	0.0309658
CUL4B	14211400	14290500	12736100	12799500	12372000	10213600	13892200	14729500	23.7605	23.7686	23.6024	23.6096	23.5606	23.284	23.7278	23.8122	2.14054	1.87937	1.69645	1.63021	1.62524	1.40075	1.85353	1.882	0.39642	-0.146261
CUSTOS	11872200	17952100	14944000	16902500	17341800	16400900	15968500	16426200	23.5011	24.0976	23.8331	24.0107	24.0478	23.9673	23.9287	23.9695	1.88108	2.20846	1.92709	2.03136	2.11242	2.08403	2.05448	2.03929	0.470472	0.0605581
CUX1	2390480	4064220	3724100	4401230	4688070	3694770	3740670	4566600	21.1889	21.9545	21.8285	22.0695	22.1606	21.8171	21.8349	22.1227	-0.431133	0.065361	-0.0775089	0.0901032	0.22523	-0.0661834	-0.0393752	0.192488	0.293947	0.166334
CWC15	11872500	21382600	16387800	19377500	20939900	16525100	16266300	18341700	23.5011	24.3499	23.9661	24.2079	24.3198	23.9782	23.9554	24.1286	1.88112	2.46075	2.06015	2.22851	2.38442	2.09492	2.08114	2.19842	0.830473	0.0320951
CWC22	13536600	18725500	14656500	16833300	21067900	13657400	14077000	18685700	23.6904	24.1585	23.805	24.0048	24.3285	23.7032	23.7468	24.1554	2.07036	2.26931	1.89907	2.02544	2.39321	1.81994	1.8726	2.22523	0.944134	0.0116986
CWC25	4351420	5334690	4546950	4960800	6157910	3828500	4508440	6569080	22.0531	22.347	22.1165	22.2421	22.554	21.8683	22.1042	22.6473	0.433053	0.457787	0.210498	0.262769	0.618677	-0.0148887	0.229956	0.717059	0.810198	0.046674
CWC27	6890470	8174530	6913100	7762180	8273770	5778210	7096640	8349230	22.7162	22.9627	22.7209	22.888	22.9801	22.4622	22.7587	22.9932	1.09617	1.07352	0.814932	0.908658	1.04478	0.578955	0.884464	1.06301	0.565307	-0.0805168
CWF19L1	1246670	1167940	1378190	1186160	1599490	893290	783959	1467220	20.2496	20.1555	20.3943	20.1779	20.6092	19.7688	19.5804	20.4847	-1.37035	-1.73365	-1.51163	-1.8015	-1.32615	-2.11447	-2.29382	-1.44555	0.504052	-0.190713
CWF19L2	2848160	3331010	3077240	3331230	2983850	2987830	3039110	2503020	21.4416	21.6675	21.5532	21.6676	21.5087	21.5107	21.5352	21.2552	-0.178403	-0.221658	-0.352764	-0.311749	-0.426589	-0.37257	-0.339023	-0.674962	0.086883	-0.187143
CXXC1	4406130	4304030	5107070	4914740	3026600	4539720	4916570	4644970	22.0711	22.0373	22.2841	22.2287	21.5293	22.1142	22.2292	22.1472	0.451079	0.148071	0.378095	0.249311	-0.406066	0.230935	0.35498	0.217037	0.324124	-0.207417
CYB5B	1235450	1414430	2046020	1868810	10233800	1447830	1901680	10496800	20.2366	20.4318	20.9644	20.8337	23.2868	20.4655	20.8588	23.3234	-1.3834	-1.4574	-0.94158	-1.14568	1.35151	-1.41778	-1.0154	1.39325	0.179422	1.30991
CYB5R1	2145600	2736120	4134630	3619390	4048200	3950190	3308770	3247060	21.033	21.3837	21.9793	21.7873	21.9488	21.9135	21.6579	21.6307	-0.587052	-0.505486	0.0733575	-0.192057	0.0135165	0.0302541	-0.216377	-0.299498	0.336902	0.184783
CYB5R3	3452970	3219540	4477750	4327570	4670360	4711190	4127340	4571140	21.7194	21.6184	22.0943	22.0451	22.1551	22.1677	21.9768	22.1241	0.0994045	-0.270763	0.188373	0.0657536	0.21977	0.284423	0.10254	0.193922	0.173152	0.179472
CYC1	2632480	2692860	5348400	4753620	8009820	3868800	2748080	3697040	21.328	21.3607	22.3507	22.1806	22.9333	21.8835	21.39	21.8179	-0.292011	-0.528478	0.444707	0.201223	0.998006	0.000218182	-0.484248	-0.112261	0.723951	0.144068
CYCS	1031430	1316680	1266600	1421910	1684800	1184130	1216190	1293520	19.9762	20.3285	20.2725	20.4394	20.6841	20.1754	20.2139	20.3029	-1.64379	-1.56071	-1.63344	-1.53997	-1.25119	-1.70784	-1.6603	-1.62733	0.779015	0.0328132
CYRIB	1046920	1382190	1202510	1438770	1479260	1162720	1501870	1323760	19.9977	20.3985	20.1976	20.4564	20.4964	20.1491	20.5183	20.3362	-1.62228	-1.49066	-1.70835	-1.52297	-1.43889	-1.73416	-1.35591	-1.59399	0.595066	0.0553269
DACH1	1356250	1276210	867778	1237970	1252880	1084830	1101690	1168020	20.3712	20.2834	19.727	20.2395	20.2568	20.049	20.0713	20.1556	-1.24881	-1.60575	-2.179	-1.73983	-1.67852	-1.8342	-1.80295	-1.77457	0.710535	-0.0792109
DAD1	5101690	4669140	4776010	5054470	6386290	4924440	3247440	3001320	22.2825	22.1547	22.1874	22.2691	22.6065	22.2315	21.6309	21.5172	0.662542	0.265539	0.281405	0.289756	0.671214	0.348292	-0.243369	-0.413035	0.355469	-0.284035
DAP3	6688730	6698170	8514000	8658670	8559440	7402580	7682260	7368130	22.6733	22.6753	23.0214	23.0457	23.0291	22.8196	22.8731	22.8129	1.0533	0.786149	1.11544	1.06634	1.09375	0.93636	0.998859	0.882666	0.765658	-0.0273972
DAPK1	2009230	1965100	3329590	3041510	916978	2388290	2304170	2062750	20.9382	20.9062	21.6669	21.5364	19.8065	21.1875	21.1358	20.9761	-0.68179	-0.983014	-0.239056	-0.443016	-2.1288	-0.69569	-0.738425	-0.954063	0.215923	-0.542526
DARS1	4357610	5120750	5376460	5651620	4884960	5386180	5139130	5111070	22.0551	22.2879	22.3582	22.4302	22.2199	22.3608	22.2931	22.2852	0.435104	0.398738	0.452256	0.450861	0.284583	0.477594	0.418852	0.354993	0.318878	-0.0502339
DARS2	765315	873606	1133700	1021240	403535	964398	712271	438109	19.5457	19.7366	20.1126	19.9619	18.6223	19.8793	19.4421	18.7409	-2.07431	-2.15256	-1.79336	-2.01748	-3.313	-2.00397	-2.43217	-3.18927	0.0994897	-0.725173
DAXX	7070580	10617200	9074360	9283850	9602160	9838230	8393920	9329150	22.7534	23.3399	23.1134	23.1463	23.1949	23.23	23.0009	23.1533	1.1334	1.45071	1.20739	1.16692	1.25959	1.34673	1.12667	1.22311	0.994845	-0.000578016
DAZAP1	18288700	16295000	23713100	24966900	23567800	18556200	23194900	17713200	24.1244	23.9579	24.4992	24.5735	24.4903	24.1454	24.4673	24.0783	2.50445	2.06874	2.59321	2.59414	2.55498	2.26216	2.59306	2.14812	0.77181	-0.0505533
DBN1	14143700	26194800	27583100	36063600	32111500	22966600	28528400	35351700	23.7537	24.6428	24.7173	25.104	24.9366	24.453	24.7659	25.0753	2.13365	2.75359	2.81131	3.12467	3.00125	2.5698	2.89165	3.14508	0.453324	0.196139
DBNL	589249	791714	835261	837391	1001160	979933	873187	724276	19.1685	19.5946	19.6719	19.6755	19.9332	19.9023	19.7359	19.4662	-2.45148	-2.29456	-2.2341	-2.30383	-2.00209	-1.98091	-2.13831	-2.46402	0.221341	0.174662
DBT	162284	256955	289545	284492	313098	285285	221289	155828	17.3082	17.9712	18.1434	18.118	18.2563	18.122	17.7556	17.2496	-4.31183	-3.91802	-3.76254	-3.86134	-3.67907	-3.76119	-4.11866	-4.6806	0.725036	-0.096447
DCAF13	70100600	71244200	64981400	64526700	44572500	63825000	58808900	55725100	26.0629	26.0863	25.9535	25.9434	25.4097	25.9276	25.8095	25.7318	4.44292	4.19708	4.04755	3.96402	3.47432	4.04438	3.93529	3.80162	0.0761427	-0.348992
DCAF7	3748500	4474320	4002340	4811100	3893510	4084350	4855720	4741750	21.8379	22.0932	21.9324	22.1979	21.8926	21.9617	22.2113	22.177	0.21788	0.204051	0.026443	0.218563	-0.0426927	0.0784385	0.337013	0.246787	0.907849	-0.0118477
DCD	1189470	1416400	877610	1012640	17792100	680048	548763	2323210	20.1819	20.4338	19.7432	19.9497	24.0847	19.3753	19.0658	21.1477	-1.43811	-1.45539	-2.16275	-2.02968	2.1494	-2.50796	-2.80841	-0.782512	0.542729	0.784112
DCLRE1A	1846680	1720880	1914010	1808550	1368280	1517860	1567400	2001580	20.8165	20.7147	20.8682	20.7864	20.3839	20.5336	20.5799	20.9327	-0.803499	-1.17447	-1.0378	-1.19297	-1.5514	-1.34963	-1.2943	-0.997493	0.144596	-0.246019
DCLRE1B	990842	631552	646181	518469	1496150	637685	552918	1404100	19.9183	19.2685	19.3016	18.9839	20.5128	19.2825	19.0767	20.4212	-1.70171	-2.62064	-2.60439	-2.99547	-1.42251	-2.60075	-2.79753	-1.50899	0.414467	0.398108
DCP1A	1576070	2242760	2314010	2541510	2366620	2903210	3036520	3540790	20.5879	21.0968	21.142	21.2773	21.1744	21.4692	21.534	21.7556	-1.0321	-0.792342	-0.764005	-0.702117	-0.760936	-0.414019	-0.340253	-0.174561	0.0394882	0.400199
DCP1B	1113700	1238950	1677400	1454820	979075	1251410	992793	1624340	20.0869	20.2407	20.6778	20.4724	19.9011	20.2551	19.9211	20.6314	-1.53307	-1.6485	-1.22817	-1.50696	-2.03427	-1.62811	-1.95311	-1.29878	0.251821	-0.249391
DCP2	1535130	1759290	2183360	2703330	1277950	1810540	2879070	3055520	20.5499	20.7466	21.0581	21.3663	20.2854	20.788	21.4572	21.543	-1.07007	-1.14262	-0.84785	-0.613066	-1.64993	-1.09525	-0.417069	-0.387214	0.928606	0.0310373
DCTN2	1683380	3799810	2780870	3263610	3836620	2989100	2166900	2005950	20.6829	21.8575	21.4071	21.638	21.8714	21.5113	21.0472	20.9359	-0.937072	-0.0316902	-0.498864	-0.341335	-0.0639281	-0.371957	-0.827039	-0.994346	0.706923	-0.112077
DCTPP1	164251	248040	201988	175794	562367	149204	185851	679600	17.3256	17.9202	17.6239	17.4235	19.1012	17.1869	17.5038	19.3743	-4.29445	-3.96897	-4.28205	-4.55584	-2.83418	-4.6963	-4.37045	-2.55587	0.309289	0.661128
DCUN1D3	735904	825978	1025610	1024240	1466770	1099140	973626	1417040	19.4892	19.6557	19.9681	19.9661	20.4842	20.0679	19.893	20.4345	-2.13084	-2.23344	-1.93792	-2.01325	-1.45112	-1.81529	-1.98123	-1.49575	0.0458431	0.393014
DCUN1D5	282202	389934	353833	365396	321133	347419	313433	378721	18.1064	18.5729	18.4327	18.4791	18.2928	18.4063	18.2578	18.5308	-3.51363	-3.31631	-3.47326	-3.50027	-3.64252	-3.47692	-3.61644	-3.39942	0.304648	-0.0829571
DDB1	24917000	26334500	22710000	23180100	27854500	22809300	21814300	25484600	24.5706	24.6505	24.4368	24.4664	24.7314	24.4431	24.3788	24.6031	2.95062	2.76126	2.53085	2.48701	2.79607	2.55988	2.50453	2.67292	0.712344	-0.0490869
DDI2	742904	1358410	1087720	1082850	1159050	983183	816468	935861	19.5028	20.3735	20.0529	20.0464	20.1445	19.9071	19.639	19.8359	-2.11718	-1.5157	-1.85309	-1.93297	-1.79082	-1.97613	-2.2352	-2.09426	0.32555	-0.16937
DDOST	5238080	5664640	6782890	6778390	9154280	5847650	5276220	6402360	22.3206	22.4336	22.6935	22.6925	23.126	22.4794	22.3311	22.6102	0.700605	0.544367	0.787499	0.713139	1.19068	0.596189	0.456833	0.679971	0.805441	0.0445164
DDRGK1	481875	1096530	1111350	1284180	1480400	1193210	553774	982084	18.8783	20.0645	20.0839	20.2924	20.4976	20.1864	19.0789	19.9055	-2.7417	-1.82467	-1.82209	-1.68696	-1.43778	-1.69682	-2.7953	-2.02471	0.939621	0.0302011
DDX1	4244000	4294900	5679720	5427900	4685500	3921560	4927010	4402600	22.017	22.0342	22.4374	22.372	22.1598	21.903	22.2323	22.0699	0.396991	0.145007	0.531419	0.39259	0.224439	0.0197597	0.35804	0.139724	0.143999	-0.181011
DDX10	72874700	77000100	68985600	68020300	56012200	64520400	65834100	72724000	26.1189	26.1984	26.0398	26.0195	25.7392	25.9433	25.9723	26.1159	4.49891	4.30917	4.13382	4.04009	3.8039	4.06002	4.09809	4.18573	0.162616	-0.208564
DDX17	100839000	91466900	94671700	90430300	59939400	83890700	89854300	78188000	26.5875	26.4467	26.4964	26.4303	25.837	26.322	26.4211	26.2204	4.96748	4.55756	4.59046	4.45093	3.90167	4.43877	4.54684	4.29024	0.105145	-0.347225
DDX18	212708000	221228000	198504000	208862000	168287000	196041000	204837000	213837000	27.6643	27.721	27.5646	27.638	27.3263	27.5466	27.6099	27.6719	6.0443	5.83177	5.65862	5.6586	5.39102	5.66334	5.73566	5.74174	0.22892	-0.165385
DDX20	2307740	2951680	2647120	2723670	2482940	2541200	2693260	2682900	21.138	21.4931	21.336	21.3771	21.2436	21.2771	21.3609	21.3554	-0.481952	-0.396081	-0.569977	-0.602251	-0.691714	-0.606158	-0.513318	-0.574839	0.209849	-0.0839419
DDX21	1273910000	1421590000	1287620000	1283630000	1087980000	1305560000	1141460000	1257630000	30.2466	30.4049	30.2621	30.2576	30.019	30.282	30.0882	30.2281	8.62661	8.51567	8.35609	8.27821	8.08367	8.39878	8.21399	8.29786	0.107349	-0.195569
DDX23	20738800	23289900	28293700	30049800	22808800	25677200	26647000	26863400	24.3058	24.4732	24.754	24.8409	24.4431	24.614	24.6675	24.6791	2.68583	2.58401	2.84801	2.86148	2.50775	2.73075	2.79323	2.74894	0.610368	-0.0496652
DDX24	149020000	132931000	130038000	123500000	67487600	125214000	127044000	99100800	27.1509	26.9861	26.9544	26.8799	26.0081	26.8998	26.9208	26.5624	5.53093	5.09692	5.04839	4.90056	4.07279	5.01658	5.04651	4.63219	0.149037	-0.45218
DDX27	119278000	134414000	119012000	121011000	102960000	122861000	116952000	129228000	26.8298	27.0021	26.8265	26.8506	26.6175	26.8725	26.8013	26.9453	5.20975	5.11292	4.92056	4.87119	4.68218	4.98921	4.9271	5.01514	0.299344	-0.125198
DDX28	8755040	10256700	8950200	8697390	7433660	10273800	8430220	7404220	23.0617	23.2901	23.0935	23.0522	22.8256	23.2925	23.0071	22.8199	1.44168	1.40088	1.18752	1.07278	0.890308	1.40923	1.1329	0.889715	0.25011	-0.195176
DDX31	30240800	24491400	24108900	21971700	15912100	21276300	22076100	20045000	24.85	24.5458	24.5231	24.3891	23.9236	24.3427	24.396	24.2567	3.22999	2.65659	2.61709	2.40977	1.98829	2.45951	2.52174	2.32654	0.112157	-0.404341
DDX39A	167705000	165157000	138973000	147602000	218669000	124985000	133895000	220876000	27.3214	27.2993	27.0502	27.1371	27.7042	26.8972	26.9965	27.7187	5.70135	5.41008	5.14426	5.15776	5.76884	5.01394	5.12229	5.78846	0.785871	0.0700202
DDX39B	253735000	264911000	225949000	250686000	400991000	193964000	246719000	421520000	27.9187	27.9809	27.7514	27.9013	28.579	27.5312	27.8783	28.651	6.29875	6.09175	5.84545	5.92193	6.64366	5.64798	6.00405	6.72082	0.482808	0.21466
DDX3X	37152100	34023900	49763500	41575600	29727400	39070100	38345400	33443400	25.1469	25.02	25.5686	25.3092	24.8253	25.2196	25.1926	24.9952	3.52694	3.13086	3.66261	3.32986	2.88996	3.33632	3.31831	3.06502	0.15111	-0.260166
DDX41	16098200	17971300	16589500	17764100	16445000	16242600	17299500	18665600	23.9404	24.0992	23.9838	24.0825	23.9711	23.9533	24.0442	24.1539	2.32039	2.21001	2.0778	2.10309	2.03581	2.07004	2.16999	2.22368	0.482793	-0.0529416
DDX42	17472200	21960200	18707500	21122500	17619600	18323900	18014200	19881800	24.0586	24.3884	24.1571	24.3323	24.0707	24.1272	24.1026	24.2449	2.43856	2.4992	2.25114	2.3529	2.13534	2.24399	2.22839	2.31474	0.0609786	-0.154835
DDX46	5203570	4727940	6885940	6645900	4286760	5519810	5850470	4765010	22.3111	22.1728	22.7152	22.664	22.0315	22.3962	22.4801	22.184	0.691068	0.283594	0.809253	0.684661	0.0961236	0.512951	0.60588	0.253847	0.178339	-0.249944
DDX47	80656300	118248000	92662900	99429000	104691000	105191000	86671200	109670000	26.2653	26.8172	26.4655	26.5672	26.6416	26.6484	26.369	26.7086	4.64528	4.92805	4.55952	4.58779	4.70623	4.7652	4.49481	4.77839	0.957261	0.00599598
DDX49	13175400	12782500	12781600	13497500	11207600	12605400	13170900	13539000	23.6513	23.6077	23.6076	23.6862	23.418	23.5875	23.6509	23.6906	2.03134	1.71848	1.7016	1.70682	1.48264	1.7043	1.77661	1.76042	0.344017	-0.108566
DDX5	321460000	301443000	298657000	271543000	222791000	265125000	253523000	267180000	28.2601	28.1673	28.1539	28.0166	27.7311	27.9821	27.9175	27.9932	6.64006	6.27812	6.24794	6.03723	5.79578	6.09886	6.0433	6.06304	0.093296	-0.300596
DDX50	89053200	103300000	91000200	95194700	78645500	92782200	83647600	91760500	26.4082	26.6223	26.4394	26.5044	26.2289	26.4673	26.3178	26.4514	4.78816	4.73308	4.5334	4.52501	4.29353	4.58411	4.44358	4.52117	0.0931153	-0.184315
DDX51	55402700	50106000	49690800	48627800	31084700	49077700	49100300	43246300	25.7235	25.5785	25.5665	25.5353	24.8897	25.5486	25.5492	25.3661	4.10345	3.68929	3.66051	3.55591	2.95437	3.66533	3.67499	3.43587	0.179225	-0.31965
DDX52	76014300	65781100	62269200	58208500	41008100	54663100	46821300	56933000	26.1798	25.9712	25.892	25.7947	25.2894	25.7041	25.4807	25.7628	4.55977	4.08198	3.98605	3.81535	3.35407	3.82083	3.60642	3.83256	0.0623892	-0.457317
DDX54	115437000	107497000	104370000	98289100	72387900	95710700	98140800	96862200	26.7825	26.6797	26.6371	26.5505	26.1092	26.5122	26.5483	26.5294	5.16253	4.79053	4.73116	4.57116	4.17391	4.62894	4.67411	4.59923	0.13513	-0.294798
DDX55	10683400	10084100	10546400	10195300	7447370	9679880	9565690	10452600	23.3489	23.2656	23.3302	23.2814	22.8283	23.2066	23.1894	23.3174	1.72887	1.37639	1.42428	1.30203	0.892967	1.32332	1.3152	1.38716	0.173544	-0.228231
DDX56	73477600	76282700	71815700	68962900	51014900	66679100	65126800	64676800	26.1308	26.1849	26.0978	26.0393	25.6044	25.9907	25.9567	25.9467	4.5108	4.29567	4.19183	4.05994	3.66908	4.10749	4.08251	4.01654	0.0783156	-0.295652
DDX6	11046800	13377800	14221100	15425700	13779900	13869800	13963600	17434100	23.3971	23.6733	23.7615	23.8788	23.7161	23.7254	23.7352	24.0554	1.77712	1.78415	1.85556	1.89946	1.78073	1.84221	1.86093	2.12521	0.422677	0.0731939
DECR1	5699190	8331330	7472470	8421900	6671490	8919110	8524360	7344800	22.4423	22.9901	22.8332	23.0057	22.6696	23.0885	23.0232	22.8083	0.822323	1.10093	0.927184	1.02634	0.734245	1.20523	1.14892	0.878091	0.867272	0.0224269
DECR2	704159	875873	932353	959209	571765	722843	1012740	815426	19.4255	19.7404	19.8305	19.8715	19.1251	19.4633	19.9498	19.6372	-2.19446	-2.14882	-2.07545	-2.10789	-2.81027	-2.41991	-1.92441	-2.293	0.297541	-0.230243
DEDD	111658	1269460	1870930	1237380	882111	1016540	1358140	1117630	16.7687	20.2758	20.8353	20.2389	19.7506	19.9552	20.3732	20.092	-4.85126	-1.6134	-1.07064	-1.74051	-2.18473	-1.928	-1.50104	-1.83819	0.63401	0.455966
DEK	37791100	65402100	51404400	61795000	101828000	62944900	53802100	65711800	25.1715	25.9628	25.6154	25.881	26.6016	25.9076	25.6812	25.9696	3.55154	4.07365	3.70942	3.90161	4.66623	4.02435	3.80692	4.03945	0.194835	0.32518
DENR	284350	286161	262308	235206	455166	177663	232995	367428	18.1173	18.1265	18.0009	17.8436	18.796	17.4388	17.8299	18.4871	-3.50269	-3.76271	-3.90506	-4.1358	-3.1393	-4.44445	-4.0443	-3.4431	0.863743	0.0587834
DERL1	2251570	3014790	4835840	4652380	3501920	3563500	2550900	1933530	21.1025	21.5236	22.2053	22.1495	21.7397	21.7649	21.2826	20.8828	-0.517502	-0.36556	0.299366	0.170165	-0.195618	-0.118373	-0.591665	-1.04739	0.235741	-0.38488
DGCR8	1516220	1392350	1375370	1460240	1807760	1212340	1235210	1581190	20.532	20.4091	20.3914	20.4778	20.7858	20.2094	20.2363	20.5926	-1.08795	-1.48009	-1.51458	-1.5016	-1.14956	-1.67387	-1.63791	-1.33762	0.752242	-0.0536857
DHCR7	1659250	1922430	3073010	3143910	2771360	2399530	3011020	1924360	20.6621	20.8745	21.5512	21.5841	21.4022	21.1943	21.5218	20.8759	-0.957902	-1.01469	-0.354748	-0.395244	-0.53317	-0.688916	-0.35242	-1.05425	0.922687	0.0234553
DHRS7B	2196330	3546630	4222250	4195650	2306430	4157600	4439280	2815020	21.0667	21.758	22.0096	22.0005	21.1372	21.9873	22.0819	21.4247	-0.553338	-0.131169	0.103611	0.0210908	-0.798102	0.104083	0.207654	-0.505487	0.717983	-0.108012
DHX15	228606000	200638000	221535000	203419000	123481000	185335000	190682000	172438000	27.7683	27.58	27.723	27.5999	26.8797	27.4656	27.5066	27.3615	6.14829	5.69083	5.81699	5.62051	4.94438	5.58232	5.63235	5.4313	0.0785138	-0.421564
DHX16	11442200	10562500	10664400	9646790	7493630	8735020	8724600	8972010	23.4479	23.3324	23.3463	23.2016	22.8372	23.0584	23.0567	23.097	1.82786	1.44326	1.44033	1.22225	0.901901	1.17514	1.18242	1.1668	0.050241	-0.376859
DHX29	1020970	745493	918383	984900	697111	868747	1033200	978954	19.9615	19.5078	19.8087	19.9096	19.411	19.7286	19.9787	19.9009	-1.65849	-2.38135	-2.09723	-2.06975	-2.5243	-2.15466	-1.89555	-2.02932	0.639265	-0.099251
DHX30	23644300	19066300	21332400	20454700	10577300	19962100	19221500	14380600	24.495	24.1845	24.3465	24.2859	23.3345	24.2508	24.1962	23.7776	2.87499	2.29534	2.44057	2.30656	1.39914	2.36752	2.32198	1.84742	0.121931	-0.495349
DHX33	32691700	31285600	30217200	30154700	23629200	29637000	31234900	29824200	24.9624	24.899	24.8489	24.8459	24.4941	24.8209	24.8967	24.83	3.34242	3.00981	2.9429	2.86651	2.55873	2.93766	3.02241	2.89978	0.250984	-0.185761
DHX34	1892200	1679730	1903300	1798120	1032640	1642160	1958070	1573150	20.8516	20.6798	20.8601	20.7781	19.9779	20.6472	20.901	20.5852	-0.768368	-1.20939	-1.0459	-1.20131	-1.95743	-1.23607	-0.973239	-1.34498	0.232628	-0.321686
DHX35	6466530	7190820	7025300	6628010	4626600	7174520	6668340	6157200	22.6246	22.7777	22.7441	22.6601	22.1415	22.7745	22.6689	22.5538	1.00456	0.888539	0.838159	0.680772	0.206188	0.891214	0.794656	0.623642	0.245252	-0.224082
DHX36	10601900	8207480	8205220	7958330	4710670	7586650	8033790	6659410	23.3378	22.9685	22.9681	22.924	22.1675	22.855	22.9376	22.667	1.71782	1.07932	1.06214	0.944662	0.232168	0.971795	1.06341	0.736762	0.128752	-0.449952
DHX37	39759900	35942400	37010000	35209800	22575200	35108000	36717500	31817500	25.2448	25.0992	25.1414	25.0695	24.4282	25.0653	25.13	24.9233	3.62481	3.21	3.23544	3.0901	2.4929	3.18206	3.25572	2.99312	0.193237	-0.309137
DHX38	7517790	7167730	7576580	6959090	4757420	6097650	6451240	6721520	22.8419	22.7731	22.8531	22.7305	22.1817	22.5398	22.6211	22.6804	1.22188	0.883899	0.947146	0.751095	0.246415	0.656585	0.746904	0.750155	0.0663615	-0.350989
DHX40	776012	1141300	1165150	1002770	495754	807511	1135830	675257	19.5657	20.1222	20.1521	19.9356	18.9193	19.6231	20.1153	19.3651	-2.05428	-1.76694	-1.75388	-2.04381	-3.01607	-2.26011	-1.75892	-2.56512	0.156361	-0.495327
DHX57	952469	826366	1050120	840956	873922	1091620	1009730	311403	19.8613	19.6564	20.0021	19.6817	19.7371	20.058	19.9455	18.2484	-1.75869	-2.23276	-1.90385	-2.2977	-2.19819	-1.8252	-1.9287	-3.68177	0.474333	-0.360215
DHX8	15540000	14280000	14852500	13945000	9935190	12006200	12924000	12631400	23.8895	23.7675	23.8242	23.7332	23.2441	23.5173	23.6235	23.5905	2.26948	1.87831	1.91823	1.75387	1.30878	1.63404	1.74931	1.66031	0.047111	-0.366863
DHX9	670136000	541267000	622128000	571940000	343870000	473454000	547250000	446259000	29.3199	29.0118	29.2126	29.0913	28.3573	28.8186	29.0276	28.7333	7.69988	7.12258	7.30667	7.11192	6.42196	6.93541	7.15338	6.8031	0.0584689	-0.481795
DIAPH1	837958	1164080	1151330	1183200	1017330	1196250	1300230	1302810	19.6765	20.1508	20.1349	20.1743	19.9564	20.1901	20.3103	20.3132	-1.94348	-1.73843	-1.7711	-1.80511	-1.97898	-1.69315	-1.5639	-1.617	0.376407	0.101271
DICER1	17732700	13700800	13829000	15538400	35529300	15686200	16598100	30073000	24.0799	23.7078	23.7212	23.8893	25.0825	23.903	23.9845	24.842	2.45991	1.81857	1.81522	1.90996	3.14717	2.01976	2.11027	2.91176	0.155609	0.546326
DIDO1	18921700	16738100	21349100	22105500	12462100	20123700	23653800	18374300	24.1735	23.9966	24.3477	24.3979	23.571	24.2624	24.4956	24.1312	2.55354	2.10745	2.4417	2.41853	1.63571	2.37916	2.62133	2.20098	0.497478	-0.171009
DIMT1	24677100	32586100	27298100	27827700	24511400	28522400	23464300	27005600	24.5567	24.9578	24.7023	24.73	24.5469	24.7656	24.484	24.6868	2.93667	3.06857	2.79633	2.75065	2.61162	2.88236	2.60972	2.75655	0.126374	-0.17299
DIP2B	677077	641942	735866	645238	599257	637203	705371	508143	19.369	19.2921	19.4891	19.2995	19.1928	19.2814	19.428	18.9549	-2.25104	-2.5971	-2.41688	-2.6799	-2.74252	-2.60184	-2.44622	-2.97532	0.214824	-0.205243
DIS3	8793720	7966490	8223690	8445850	6286090	7645830	8023410	8582990	23.068	22.9255	22.9714	23.0098	22.5837	22.8662	22.9358	23.033	1.44804	1.03633	1.06538	1.03044	0.648399	0.983005	1.06154	1.10285	0.22392	-0.196099
DKC1	102832000	121058000	110571000	117302000	76972900	105813000	100366000	103123000	26.6157	26.8511	26.7204	26.8057	26.1978	26.6569	26.5807	26.6198	4.99571	4.96194	4.81443	4.82628	4.26251	4.7737	4.70645	4.68959	0.082108	-0.291523
DLAT	5201680	7365840	8289590	9672750	10272200	9317940	7119380	6334760	22.3105	22.8124	22.9829	23.2055	23.2922	23.1516	22.7633	22.5949	0.690544	0.923232	1.0769	1.22612	1.35691	1.26834	0.889079	0.664658	0.753761	0.0655476
DLD	2070540	3527250	3518080	3482420	2707080	2683750	2314410	2722020	20.9816	21.7501	21.7464	21.7317	21.3683	21.3558	21.1422	21.3762	-0.638426	-0.139074	-0.159612	-0.247713	-0.567026	-0.527418	-0.732027	-0.553954	0.0768401	-0.2989
DLGAP5	940054	1197510	1432090	1604030	596897	1231230	1462300	188362	19.8424	20.1916	20.4497	20.6133	19.1871	20.2317	20.4798	17.5232	-1.77762	-1.69758	-1.45628	-1.3661	-2.74821	-1.65157	-1.39443	-4.40705	0.249846	-0.975919
DLST	4997740	8522600	7916890	8639780	10519100	8855240	7083430	6777510	22.2528	23.0229	22.9165	23.0426	23.3265	23.0781	22.756	22.6923	0.632842	1.13368	1.01053	1.06319	1.39118	1.19486	0.881776	0.762123	0.613356	0.0974238
DMAC2	777301	896305	1146330	1147510	1138960	1085390	1010620	616624	19.5681	19.7736	20.1286	20.1301	20.1193	20.0498	19.9468	19.234	-2.05189	-2.11555	-1.77738	-1.8493	-1.81605	-1.83345	-1.92743	-2.69617	0.624604	-0.119746
DMAP1	6901480	12476700	9935740	11507300	12764300	10757600	10659400	13853300	22.7185	23.5727	23.2442	23.456	23.6056	23.3589	23.3456	23.7237	1.09847	1.68355	1.33823	1.47667	1.67028	1.47562	1.47138	1.79353	0.2207	0.203471
DMTN	2193520	3982150	3433710	4207910	4199890	3435700	4032080	4466880	21.0648	21.9251	21.7113	22.0047	22.0019	21.7122	21.9431	22.0908	-0.555185	0.0359301	-0.194632	0.0253003	0.0665875	-0.171064	0.0688523	0.160635	0.253779	0.2034
DNAAF5	1348220	1167840	1194350	1275540	616771	1719410	1337330	1016350	20.3626	20.1554	20.1878	20.2827	19.2344	20.7135	20.3509	19.955	-1.25738	-1.73377	-1.71817	-1.69669	-2.70096	-1.16975	-1.52332	-1.97523	0.531646	-0.24081
DNAJA1	3406340	4267640	3843100	4313160	3839420	4415770	4216820	4309290	21.6998	22.025	21.8738	22.0403	21.8725	22.0742	22.0077	22.039	0.0797891	0.135821	-0.0321302	0.0609417	-0.0628756	0.190997	0.133483	0.108818	0.64713	0.0315003
DNAJA2	2203550	3209950	2324950	3152860	3021810	2993380	2913450	3809630	21.0714	21.6141	21.1488	21.5882	21.527	21.5133	21.4743	21.8612	-0.548603	-0.275067	-0.757201	-0.391142	-0.408351	-0.369892	-0.399943	-0.0689813	0.222755	0.181211
DNAJA3	13996200	17510700	15125900	18472300	20946200	15288200	17718300	24118000	23.7385	24.0617	23.8505	24.1389	24.3202	23.8659	24.0787	24.5236	2.11853	2.17255	1.94455	2.15949	2.38485	1.98268	2.2045	2.59341	0.242396	0.19258
DNAJB1	1851770	3190050	2656990	2709050	3368990	2299170	3073470	3543010	20.8205	21.6051	21.3414	21.3694	21.6839	21.1327	21.5514	21.7565	-0.799528	-0.284038	-0.564608	-0.610016	-0.251448	-0.750555	-0.322803	-0.173657	0.300827	0.189932
DNAJB11	994791	1302040	865668	1063690	1941350	926151	886450	1341330	19.924	20.3123	19.7235	20.0206	20.8886	19.8209	19.7577	20.3552	-1.69597	-1.57684	-2.18251	-1.95872	-1.0467	-2.06235	-2.11656	-1.57497	0.614131	0.153368
DNAJB6	3277190	4884120	3750060	4482930	4318290	3550410	3993580	5055500	21.644	22.2197	21.8385	22.096	22.042	21.7596	21.9293	22.2694	0.024026	0.330481	-0.0674871	0.116638	0.106696	-0.123682	0.0550107	0.339222	0.960534	-0.00660313
DNAJC11	4444110	4877880	6729970	7866990	8874760	5281780	5980490	5087780	22.0835	22.2178	22.6822	22.9074	23.0813	22.3326	22.5118	22.2786	0.463461	0.328637	0.776199	0.928008	1.14594	0.449356	0.637592	0.348404	0.92792	0.0212476
DNAJC17	1411000	1580260	1543470	2370780	1490550	1959440	1567930	927617	20.4283	20.5917	20.5577	21.1769	20.5074	20.902	20.5804	19.8232	-1.19171	-1.29745	-1.34822	-0.802442	-1.42792	-0.981226	-1.29381	-2.10703	0.329224	-0.292538
DNAJC2	1455210	1647490	1522610	1418740	2105330	1589430	1498410	1434280	20.4728	20.6518	20.5381	20.4362	21.0056	20.6001	20.515	20.4519	-1.14721	-1.23735	-1.36785	-1.54319	-0.929717	-1.28316	-1.35924	-1.4783	0.690577	0.061295
DNAJC21	1568960	1776960	2028490	2262270	1705530	1799160	1998640	2157770	20.5814	20.761	20.952	21.1093	20.7018	20.7789	20.9306	21.0411	-1.03862	-1.12821	-0.953994	-0.870032	-1.23354	-1.10434	-0.943653	-0.889091	0.657878	-0.0449437
DNAJC7	1657790	2012680	2016780	2121560	2276360	1960250	2061990	2239830	20.6608	20.9407	20.9436	21.0167	21.1183	20.9026	20.9756	21.095	-0.959172	-0.948499	-0.962347	-0.962678	-0.817035	-0.98063	-0.898634	-0.835243	0.134168	0.0752883
DNAJC8	5958810	11889100	7894800	10099900	8720460	9693100	8136590	10764200	22.5066	23.5031	22.9125	23.2678	23.056	23.2085	22.956	23.3597	0.886591	1.61395	1.0065	1.28847	1.12064	1.32529	1.08175	1.42954	0.833964	0.0404278
DNAJC9	2092600	3374890	2597290	3202520	3071360	2959960	2698630	2880970	20.9969	21.6864	21.3086	21.6108	21.5504	21.4971	21.3638	21.4581	-0.623136	-0.202777	-0.597393	-0.368596	-0.384886	-0.38609	-0.510445	-0.472077	0.931767	0.00960106
DNASE1L1	264753	632067	467196	550869	216770	425024	332737	729161	18.0143	19.2697	18.8337	19.0714	17.7258	18.6972	18.344	19.4759	-3.60571	-2.61947	-3.0723	-2.90802	-4.20952	-3.18605	-3.53021	-2.45432	0.517029	-0.293653
DNM2	2394390	2755140	2707710	2614350	1935560	2581610	2718080	2399770	21.1912	21.3937	21.3686	21.318	20.8843	21.2998	21.3742	21.1945	-0.428775	-0.495492	-0.537327	-0.661351	-1.05101	-0.583397	-0.500084	-0.735736	0.227493	-0.186821
DNM3	1165390	1481280	1463580	1397760	973517	1444900	1081830	1120360	20.1524	20.4984	20.4811	20.4147	19.8928	20.4625	20.045	20.0955	-1.46762	-1.39077	-1.4249	-1.56469	-2.04248	-1.4207	-1.8292	-1.83467	0.0870473	-0.319768
DNMT1	13414700	11427000	13104700	12382700	6967840	11702400	12920200	9384320	23.6773	23.4459	23.6436	23.5618	22.7323	23.4803	23.6231	23.1618	2.05731	1.55676	1.73761	1.58245	0.796947	1.59706	1.74888	1.23162	0.171771	-0.389903
DNMT3A	13724400	13916500	12070600	12095200	10570400	11569500	12688500	13307700	23.7102	23.7303	23.525	23.5279	23.3335	23.4638	23.597	23.6658	2.09024	1.84111	1.61902	1.54856	1.39819	1.58059	1.72278	1.73556	0.30547	-0.165453
DNMT3B	21137000	17873600	16912000	16685000	8499820	16140700	15449600	11879200	24.3333	24.0913	24.0115	23.992	23.019	23.9442	23.8811	23.5019	2.71327	2.20214	2.10557	2.01268	1.08367	2.06096	2.00683	1.57173	0.0870505	-0.577617
DNTTIP1	1256800	845585	665987	784756	975545	693511	772050	433541	20.2613	19.6896	19.3451	19.5819	19.8959	19.4036	19.5583	18.7258	-1.35868	-2.19959	-2.56083	-2.39749	-2.03948	-2.47968	-2.3159	-3.20439	0.337368	-0.380715
DNTTIP2	102240000	103279000	95960900	98824600	71820000	97115400	96065800	89394400	26.6074	26.622	26.5159	26.5584	26.0979	26.5332	26.5175	26.4137	4.98738	4.73279	4.60997	4.57899	4.16255	4.64996	4.64328	4.48348	0.152436	-0.242467
DOCK7	775594	936772	1573450	1223580	607589	969556	1203910	1261800	19.5649	19.8373	20.5855	20.2227	19.2127	19.887	20.1993	20.2671	-2.05506	-2.05185	-1.32047	-1.75669	-2.72259	-1.99627	-1.67494	-1.66315	0.501393	-0.218222
DOHH	703278	812221	696891	695297	708326	584613	705955	799119	19.4237	19.6315	19.4106	19.4073	19.4341	19.1571	19.4292	19.6081	-2.19626	-2.25767	-2.49539	-2.5721	-2.50128	-2.72611	-2.44502	-2.32215	0.377397	-0.118282
DOT1L	4764630	4708430	4551340	4431100	3517810	4364500	4947450	3987750	22.1839	22.1668	22.1179	22.0792	21.7462	22.0574	22.2383	21.9271	0.563931	0.277629	0.211891	0.0998613	-0.189086	0.174148	0.364013	-0.00305721	0.240498	-0.201823
DPF2	23037500	27810800	22845000	24171500	19919200	23872900	25748700	25306800	24.4575	24.7291	24.4454	24.5268	24.2477	24.5089	24.618	24.593	2.83748	2.83996	2.53941	2.54743	2.31232	2.62563	2.74376	2.66282	0.441649	-0.104934
DPF3	3505820	4543580	3692260	4180570	4949590	3867630	4714810	5051050	21.7413	22.1154	21.8161	21.9953	22.2389	21.883	22.1688	22.2682	0.121319	0.226212	-0.0898966	0.0158961	0.303545	-0.000218182	0.294528	0.337951	0.163358	0.165569
DPM1	120398	264732	285274	248107	338498	182451	182493	344527	16.8775	18.0142	18.122	17.9206	18.3688	17.4772	17.4775	18.3943	-4.74254	-3.87501	-3.78398	-4.05876	-3.56654	-4.40608	-4.39675	-3.53594	0.686853	0.138744
DPY30	671784	1968900	1198360	1524940	3349330	1478280	1357960	3421410	19.3576	20.909	20.1926	20.5403	21.6754	20.4955	20.373	21.7062	-2.26236	-0.980227	-1.71334	-1.43905	-0.259891	-1.38775	-1.50123	-0.224041	0.13941	0.755517
DR1	7809340	16365400	10317800	10744200	15691000	14673900	12594700	15202700	22.8968	23.9641	23.2986	23.3571	23.9034	23.8067	23.5863	23.8578	1.27677	2.07496	1.39266	1.37768	1.9681	1.92351	1.71207	1.92762	0.148832	0.352309
DRAP1	5316360	9259560	5881120	6879170	13435000	5337960	6972690	10785600	22.342	23.1425	22.4877	22.7138	23.6795	22.3479	22.7333	23.3626	0.722005	1.25333	0.58169	0.734431	1.74416	0.46462	0.859043	1.4324	0.396036	0.302193
DRG1	1418740	2126430	1935330	2475680	2265760	2646600	1842690	2069860	20.4362	21.02	20.8841	21.2394	21.1116	21.3357	20.8134	20.9811	-1.18382	-0.869184	-1.02182	-0.739978	-0.823769	-0.547528	-1.06086	-0.949099	0.487229	0.108388
DROSHA	3125240	2320810	2664380	2480010	2098250	2390070	2803820	2329750	21.5755	21.1462	21.3454	21.2419	21.0008	21.1886	21.419	21.1517	-0.0444663	-0.742989	-0.560601	-0.737457	-0.934577	-0.694615	-0.455278	-0.778457	0.359541	-0.194353
DSG2	785296	1592440	1070440	1355380	1676550	1622740	1458570	1791330	19.5829	20.6028	20.0298	20.3703	20.6771	20.63	20.4761	20.7726	-2.03712	-1.28638	-1.8762	-1.60911	-1.25827	-1.25324	-1.39812	-1.1576	0.0722017	0.435395
DSN1	5599660	7691890	5751810	6510070	8016720	6352230	6179080	7754970	22.4169	22.8749	22.4556	22.6342	22.9346	22.5988	22.559	22.8867	0.796906	0.985721	0.549615	0.654869	0.999248	0.715595	0.68472	0.956489	0.486757	0.0922352
DSTN	288384	999096	827318	1259960	1527410	841026	942839	1362990	18.1376	19.9303	19.6581	20.2649	20.5427	19.6818	19.8467	20.3783	-3.48237	-1.95892	-2.24789	-1.71442	-1.39268	-2.20144	-2.02759	-1.55186	0.265726	0.557508
DUS3L	901913	982622	868159	864538	635039	829065	807875	895856	19.7826	19.9063	19.7276	19.7216	19.2765	19.6611	19.6238	19.7729	-1.83737	-1.98291	-2.17837	-2.2578	-2.65885	-2.22211	-2.25047	-2.15729	0.134263	-0.258066
DUSP11	4297660	3933540	4452070	4055100	3717430	4014730	3380100	4987840	22.0351	21.9074	22.086	21.9513	21.8259	21.9369	21.6886	22.25	0.415118	0.0182108	0.180075	-0.0280661	-0.109458	0.053635	-0.185606	0.319783	0.431102	-0.126746
DUT	1397920	2221290	1613770	1818190	1850070	2026930	1837040	1214940	20.4149	21.083	20.622	20.7941	20.8191	20.9509	20.809	20.2125	-1.20515	-0.806219	-1.28397	-1.1853	-1.11618	-0.932371	-1.06529	-1.71775	0.685732	-0.0877386
DYNC1H1	7678000	6980020	7711480	7166510	5118520	7015300	7494120	6699780	22.8723	22.7348	22.8786	22.7728	22.2873	22.7421	22.8373	22.6757	1.2523	0.845614	0.972607	0.793467	0.351963	0.858837	0.963087	0.745481	0.213543	-0.236154
DYNC1I2	477089	854490	702016	906285	1016260	749555	903513	1000830	18.8639	19.7047	19.4211	19.7896	19.9548	19.5157	19.7852	19.9328	-2.7561	-2.18448	-2.48482	-2.18977	-1.98049	-2.36756	-2.08905	-1.99743	0.128935	0.295157
DYNC1LI1	772001	1002290	1058930	996329	1453340	840719	1128210	1159940	19.5582	19.9349	20.0142	19.9263	20.4709	19.6813	20.1056	20.1456	-2.06176	-1.95432	-1.89179	-2.05311	-1.46439	-2.20197	-1.76864	-1.78458	0.312749	0.185349
DYNLL1	41370500	59508700	54953400	52763800	38242300	68807800	51045700	57321800	25.3021	25.8266	25.7117	25.653	25.1887	26.0361	25.6053	25.7726	3.6821	3.93741	3.80574	3.67367	3.25333	4.15283	3.73105	3.84238	0.887411	-0.0298316
DYNLL2	12443200	23072300	15924500	21319300	18987400	20720100	21330900	24561300	23.5689	24.4597	23.9247	24.3457	24.1785	24.3045	24.3464	24.5499	1.94885	2.57047	2.01878	2.36628	2.24321	2.42129	2.4722	2.61968	0.260668	0.212999
DYNLT1	242090	586097	450129	485167	194180	570384	474011	527749	17.8852	19.1608	18.78	18.8881	17.567	19.1216	18.8546	19.0095	-3.73481	-2.7284	-3.12599	-3.09125	-4.36829	-2.76166	-3.01968	-2.92071	0.828347	-0.0974705
E2F6	4072140	6556680	5292430	6242230	6585800	5399310	5997070	6863540	21.9574	22.6445	22.3355	22.5736	22.6509	22.3643	22.5158	22.7105	0.337354	0.755348	0.429529	0.594258	0.715595	0.481107	0.641586	0.780321	0.312028	0.12553
E4F1	1916570	2264210	2086540	2390910	2426630	2506000	2455430	2777370	20.8701	21.1106	20.9927	21.1891	21.2105	21.257	21.2275	21.4053	-0.749906	-0.778609	-0.913288	-0.790243	-0.72481	-0.626281	-0.646696	-0.524913	0.0181269	0.177337
EAF1	1827920	2730750	1896930	2242540	2917310	2053700	2126220	3395380	20.8018	21.3809	20.8552	21.0967	21.4762	20.9698	21.0199	21.6951	-0.81823	-0.50832	-1.05073	-0.88267	-0.459125	-0.913442	-0.854381	-0.235059	0.356343	0.199487
EBNA1BP2	102723000	161974000	121288000	136137000	156070000	129828000	123944000	165856000	26.6142	27.2712	26.8539	27.0205	27.2176	26.952	26.8851	27.3054	4.99418	5.382	4.94789	5.04111	5.28229	5.06879	5.01087	5.37515	0.505477	0.092979
EBP	1378390	2252610	2550890	2556150	2772880	3193500	2170470	1159780	20.3946	21.1032	21.2826	21.2855	21.403	21.6067	21.0496	20.1454	-1.22545	-0.78602	-0.6234	-0.693831	-0.532379	-0.276529	-0.824664	-1.78478	0.952876	-0.0224134
ECI2	1256980	1263980	1377090	1189920	687125	989422	1378520	1107280	20.2615	20.2695	20.3932	20.1824	19.3902	19.9162	20.3947	20.0786	-1.35847	-1.61964	-1.51278	-1.79694	-2.54512	-1.96701	-1.47955	-1.85161	0.179166	-0.388865
ECPAS	1918650	1852930	1826940	1885830	1675980	2039670	1993780	1496470	20.8717	20.8214	20.801	20.8468	20.6766	20.9599	20.9271	20.5131	-0.748341	-1.06781	-1.10497	-1.1326	-1.25876	-0.923332	-0.947165	-1.41707	0.446208	-0.12315
ECSIT	677840	1027920	1360370	1485480	1663690	1474660	1183010	1087390	19.3706	19.9713	20.3756	20.5025	20.666	20.492	20.174	20.0524	-2.24941	-1.91789	-1.5304	-1.47687	-1.26938	-1.39128	-1.70021	-1.87776	0.347693	0.233986
EDC3	5164980	5183020	6322450	6813700	3809360	5937330	7012840	5842880	22.3003	22.3054	22.5921	22.7	21.8611	22.5014	22.7416	22.4782	0.680329	0.416175	0.686083	0.720635	-0.0742154	0.618146	0.867327	0.548047	0.558761	-0.135979
EDC4	19473900	23065500	26583900	26822900	18222000	23635500	28046100	26565900	24.215	24.4592	24.664	24.677	24.1192	24.4945	24.7413	24.6631	2.59504	2.57005	2.75808	2.69759	2.18385	2.61122	2.86706	2.73287	0.735307	-0.0564412
EDF1	1657440	1682540	1446440	1534170	929885	1525110	1467480	1489910	20.6605	20.6822	20.4641	20.549	19.8267	20.5405	20.4849	20.5068	-0.959476	-1.20698	-1.44189	-1.43034	-2.10864	-1.34275	-1.38933	-1.42341	0.211777	-0.30636
EED	38278600	32772700	30923500	30826000	26075300	29600700	27001800	31075400	25.19	24.966	24.8822	24.8776	24.6362	24.8191	24.6866	24.8893	3.57003	3.0768	2.97623	2.89827	2.70085	2.93589	2.81231	2.95907	0.163356	-0.278305
EEF1B2	2484840	3983480	3170660	3612440	4554970	3215260	3032660	3334220	21.2447	21.9256	21.5964	21.7845	22.119	21.6165	21.5322	21.6689	-0.37528	0.0364119	-0.309617	-0.19483	0.183677	-0.266732	-0.342088	-0.261283	0.803302	0.0392224
EEF1D	1662390	3112410	2329280	2930470	4933220	3620920	2434360	3193440	20.6648	21.5696	21.1515	21.4827	22.2341	21.7879	21.2151	21.6067	-0.955174	-0.319585	-0.754516	-0.496671	0.298766	-0.0953116	-0.659129	-0.323521	0.13105	0.436688
EEF1E1	1235140	1816680	1488400	1933200	2592470	1377250	1343830	1994480	20.2362	20.7929	20.5053	20.8826	21.3059	20.3934	20.3579	20.9276	-1.38376	-1.09631	-1.40064	-1.09681	-0.629437	-1.48988	-1.51632	-1.00262	0.73019	0.0848169
EEF1G	10026500	10410200	10306000	10857300	11330200	9801590	9792400	10129200	23.2573	23.3115	23.297	23.3722	23.4337	23.2246	23.2232	23.272	1.63731	1.42231	1.39101	1.39279	1.49834	1.34135	1.34899	1.34182	0.317558	-0.0782328
EEF2	12130700	11784300	12100800	11695400	9831420	11945900	11471000	10353400	23.5322	23.4904	23.5286	23.4794	23.229	23.51	23.4515	23.3036	1.91216	1.60118	1.62263	1.50007	1.29364	1.62678	1.57725	1.3734	0.16028	-0.191243
EFHD2	725626	681711	710793	625567	689933	477249	443538	684564	19.4689	19.3788	19.4391	19.2548	19.3961	18.8644	18.7587	19.3848	-2.15113	-2.51038	-2.4669	-2.72457	-2.53923	-3.01885	-3.11554	-2.54537	0.130718	-0.341504
EFR3A	10944000	9986380	10979200	10488500	7654500	8689420	9520990	10345900	23.3836	23.2515	23.3883	23.3223	22.8679	23.0508	23.1827	23.3026	1.76363	1.36234	1.4823	1.34293	0.932544	1.16759	1.30844	1.37235	0.0774085	-0.29257
EFTUD2	134113000	174772000	149525000	161053000	174895000	150012000	140135000	173111000	26.9989	27.3809	27.1558	27.263	27.3819	27.1605	27.0622	27.3671	5.37887	5.49171	5.24984	5.28359	5.44658	5.27727	5.188	5.43692	0.873763	-0.0138112
EHMT1	10940400	11999900	10032700	11064400	8897330	11087900	11440400	10870300	23.3832	23.5165	23.2582	23.3994	23.0849	23.4025	23.4476	23.3739	1.76316	1.62733	1.35224	1.42005	1.14961	1.51925	1.57339	1.44369	0.406515	-0.119211
EHMT2	13430500	14630300	12453400	13576800	13931000	12751200	13106900	14422300	23.679	23.8025	23.57	23.6946	23.7318	23.6041	23.6438	23.7818	2.05901	1.91327	1.66407	1.71527	1.79646	1.72089	1.76958	1.8516	0.60932	-0.0532692
EIF2A	1707500	2086480	2393780	2350670	2365030	2630060	2441590	1930200	20.7035	20.9926	21.1909	21.1646	21.1734	21.3267	21.2194	20.8803	-0.916547	-0.896546	-0.71511	-0.814731	-0.761905	-0.556572	-0.654851	-1.04988	0.528218	0.0799312
EIF2AK2	5664140	5462960	5556440	5657240	5339210	4568610	5649040	5143500	22.4334	22.3813	22.4057	22.4317	22.3482	22.1233	22.4296	22.2943	0.813423	0.492065	0.49976	0.452295	0.412862	0.240087	0.555334	0.364118	0.160351	-0.171286
EIF2B1	358499	529727	462070	519270	593346	347052	274386	529929	18.4516	19.0149	18.8178	18.9861	19.1785	18.4048	18.0659	19.0154	-3.16839	-2.87429	-3.08821	-2.99324	-2.75682	-3.47844	-3.80839	-2.91476	0.463391	-0.208566
EIF2B2	1360320	2004230	1436640	1613140	2024990	1645940	1520880	1583810	20.3755	20.9346	20.4543	20.6214	20.9495	20.6505	20.5365	20.595	-1.24449	-0.954569	-1.4517	-1.35793	-0.985849	-1.23276	-1.33777	-1.33523	0.837099	0.0292716
EIF2B3	1222910	1004790	1007880	968948	762020	893326	852364	686797	20.2219	19.9385	19.9429	19.8861	19.5395	19.7688	19.7011	19.3895	-1.39811	-1.95072	-1.96308	-2.09331	-2.39586	-2.11441	-2.17313	-2.54067	0.0549034	-0.454712
EIF2B4	2228040	3123360	3275710	3023610	1736550	3157930	2818910	1528970	21.0873	21.5747	21.6434	21.5278	20.7278	21.5905	21.4267	20.5441	-0.532658	-0.314518	-0.262593	-0.451531	-1.20754	-0.292689	-0.447534	-1.38607	0.201666	-0.443133
EIF2D	734234	975506	942584	959181	944092	1126040	1112450	1118740	19.4859	19.8958	19.8463	19.8714	19.8486	20.1028	20.0853	20.0934	-2.13412	-1.99339	-2.05971	-2.10793	-2.08676	-1.78041	-1.78893	-1.83676	0.0622224	0.200572
EIF2S1	6401220	7240580	8886900	8886450	10236700	8272060	8639160	7696850	22.6099	22.7877	23.0832	23.0832	23.2872	22.9798	23.0425	22.8758	0.989913	0.898488	1.17728	1.1038	1.35191	1.09658	1.16822	0.945636	0.386365	0.098216
EIF2S2	2143280	3097400	3661810	3737730	4471100	3040850	3533930	3431510	21.0314	21.5626	21.8041	21.8337	22.0922	21.536	21.7528	21.7104	-0.588613	-0.32656	-0.101844	-0.145641	0.156866	-0.347193	-0.121398	-0.219789	0.344903	0.157786
EIF2S3	5564950	6215140	7558280	7620320	5429710	7924110	7098050	4323690	22.4079	22.5674	22.8496	22.8614	22.3724	22.9178	22.759	22.0438	0.787935	0.678169	0.943657	0.882048	0.437111	1.03458	0.884751	0.113631	0.407823	-0.205434
EIF3A	4443360	5615810	5875080	6497280	5153900	6300740	6096740	5833180	22.0832	22.4211	22.4862	22.6314	22.2972	22.5871	22.5396	22.4759	0.463218	0.531877	0.580208	0.652032	0.3619	0.703853	0.665366	0.54565	0.892629	0.012359
EIF3B	4498610	5178550	4720470	5456110	7468920	5092630	5170410	7317170	22.101	22.3041	22.1705	22.3794	22.8325	22.28	22.3018	22.8029	0.481046	0.414931	0.26453	0.400069	0.897135	0.396743	0.427607	0.872653	0.154042	0.258391
EIF3D	2919450	2904920	3602900	3472460	2425370	2830740	3355790	2635990	21.4773	21.4701	21.7807	21.7275	21.2098	21.4327	21.6782	21.3299	-0.142737	-0.419119	-0.125242	-0.251845	-0.725559	-0.450489	-0.196019	-0.600287	0.109911	-0.258353
EIF3E	5742830	7275810	7495900	8057980	8870620	7648700	7821210	9794770	22.4533	22.7947	22.8377	22.942	23.0806	22.8668	22.899	23.2236	0.833328	0.90549	0.931701	0.962614	1.14527	0.983546	1.02472	1.29338	0.0542965	0.203446
EIF3F	934246	1340360	1146760	1413810	1730640	1596160	1146230	1795640	19.8334	20.3542	20.1291	20.4312	20.7229	20.6062	20.1285	20.7761	-1.78656	-1.535	-1.77684	-1.54821	-1.21246	-1.27706	-1.74577	-1.15413	0.0999207	0.314294
EIF3G	7419880	7759090	7753030	8525070	10830100	5092120	7970900	12589700	22.823	22.8875	22.8863	23.0233	23.3685	22.2798	22.9263	23.5857	1.20296	0.99827	0.980359	1.04391	1.43321	0.396598	1.05207	1.65554	0.797862	0.0779799
EIF3H	2984560	2931130	3183350	3467290	3947070	2467420	2365410	3585270	21.5091	21.483	21.6021	21.7254	21.9124	21.2346	21.1737	21.7737	-0.110915	-0.40616	-0.303855	-0.253995	-0.0229819	-0.648664	-0.700581	-0.15655	0.568874	-0.113463
EIF3I	3811200	5481120	5062820	5621470	5782970	5648600	4821710	5381360	21.8618	22.386	22.2715	22.4225	22.4634	22.4295	22.2011	22.3595	0.241812	0.496853	0.36554	0.443144	0.528046	0.546225	0.326873	0.429339	0.381883	0.0707835
EIF3J	669736	1158850	1000490	1269230	1926330	1166550	989877	1285540	19.3532	20.1443	19.9323	20.2755	20.8774	20.1538	19.9169	20.2939	-2.26677	-1.74492	-1.97369	-1.70385	-1.05791	-1.72942	-1.95735	-1.63626	0.213046	0.327074
EIF3K	3983460	5183730	4510200	5360330	3952350	4576120	5390090	4536900	21.9256	22.3056	22.1048	22.3539	21.9143	22.1257	22.3619	22.1133	0.305589	0.416373	0.198791	0.374518	-0.0210533	0.242457	0.487637	0.183075	0.428182	-0.100789
EIF3L	2660830	3060460	3349290	3521000	3597970	3097480	3489890	3791920	21.3434	21.5453	21.6754	21.7476	21.7788	21.5627	21.7348	21.8545	-0.276557	-0.343869	-0.230545	-0.231818	-0.156581	-0.320573	-0.13949	-0.0757036	0.16338	0.0976104
EIF3M	1681290	2053430	1807090	2031200	3074380	1743220	1765160	2419160	20.6811	20.9696	20.7852	20.9539	21.5519	20.7333	20.7514	21.2061	-0.938864	-0.919581	-1.12073	-1.02547	-0.383468	-1.14991	-1.12287	-0.724126	0.460575	0.156067
EIF4A1	19579800	20782400	19618200	19688700	19385700	19379100	16655800	21124600	24.2229	24.3089	24.2257	24.2309	24.2085	24.208	23.9895	24.3324	2.60286	2.41967	2.31972	2.25149	2.27316	2.32476	2.11528	2.40222	0.268341	-0.119582
EIF4A3	158775000	226793000	199123000	197380000	199997000	175452000	176666000	225645000	27.2424	27.7568	27.5691	27.5564	27.5754	27.3865	27.3964	27.7495	5.62241	5.86761	5.66311	5.57703	5.64007	5.50326	5.52221	5.81928	0.550444	-0.0613357
EIF4B	1964420	2944380	3348360	3713700	9052670	3111390	3093170	4786600	20.9057	21.4895	21.675	21.8244	23.1099	21.5691	21.5607	22.1906	-0.71433	-0.399653	-0.230946	-0.154946	1.17458	-0.314109	-0.313586	0.260369	0.201496	0.576782
EIF4E	1518470	1955360	1831930	1954330	2167500	1855510	1237100	2278710	20.5342	20.899	20.8049	20.8982	21.0476	20.8234	20.2385	21.1198	-1.08581	-0.990183	-1.10104	-1.08113	-0.887732	-1.05985	-1.63571	-0.810415	0.86822	-0.0338862
EIF4G1	1923540	2253200	2373660	2656870	2731280	1938150	2436090	2250800	20.8753	21.1035	21.1787	21.3413	21.3811	20.8862	21.2161	21.102	-0.744669	-0.785642	-0.727287	-0.638076	-0.554187	-0.996987	-0.658104	-0.828194	0.74781	-0.0354496
EIF4G2	3267470	4664550	4260240	4445640	4440610	4359860	4277680	4473430	21.6397	22.1533	22.0225	22.084	22.0823	22.0559	22.0284	22.093	0.0197407	0.26412	0.116534	0.104588	0.146994	0.172614	0.154157	0.162749	0.56443	0.0328827
EIF4H	1792440	2877840	2863330	2799970	6060480	2154890	2747330	3920120	20.7735	21.4566	21.4493	21.417	22.531	21.0392	21.3896	21.9025	-0.846508	-0.432631	-0.456707	-0.562392	0.595668	-0.844053	-0.484642	-0.0277344	0.309758	0.384369
EIF5	1780480	2071660	2161850	2198850	2995840	1874550	1703420	2529270	20.7638	20.9824	21.0438	21.0683	21.5145	20.8381	20.7	21.2703	-0.856167	-0.90683	-0.862134	-0.911054	-0.420803	-1.04512	-1.17424	-0.659911	0.756583	0.0590275
EIF5A	7446560	7451590	6416200	6547640	8029160	3403280	7508230	11735600	22.8281	22.8291	22.6133	22.6425	22.9368	21.6985	22.84	23.4844	1.20814	0.939931	0.707318	0.663171	1.00148	-0.184742	0.965801	1.55419	0.912424	-0.0454575
EIF5B	2993560	3056510	3756250	3699100	2933310	2890540	3228330	2843150	21.5134	21.5435	21.8409	21.8187	21.4841	21.4629	21.6224	21.4391	-0.106571	-0.345732	-0.0651076	-0.160629	-0.451234	-0.420329	-0.251884	-0.491142	0.028824	-0.234137
EIF6	202476000	291201000	223678000	249412000	199027000	268277000	230679000	229192000	27.5932	28.1174	27.7368	27.894	27.5684	27.9991	27.7813	27.772	5.97317	6.22825	5.83088	5.91458	5.63306	6.11591	5.90707	5.84178	0.425871	-0.112268
ELAC2	1481190	1504260	1568360	1360030	858887	1289920	1352900	1366180	20.4983	20.5206	20.5808	20.3752	19.7121	20.2989	20.3676	20.3817	-1.12168	-1.36856	-1.32514	-1.60416	-2.22322	-1.58439	-1.50662	-1.54848	0.128121	-0.36079
ELAVL1	167150000	236347000	217213000	247312000	250668000	208986000	179009000	235922000	27.3166	27.8163	27.6945	27.8818	27.9012	27.6388	27.4155	27.8137	5.69657	5.92714	5.78857	5.90238	5.96587	5.75559	5.54122	5.88353	0.710292	-0.0421119
ELF1	888638	1327820	1242170	1300760	1908110	1637150	1252090	1483950	19.7612	20.3406	20.2444	20.3109	20.8637	20.6428	20.2559	20.501	-1.85876	-1.54856	-1.66154	-1.66845	-1.07162	-1.24048	-1.61833	-1.42919	0.0542926	0.344421
ELF2	1721180	1852560	2258870	2082700	1342790	2689780	1827980	1886780	20.715	20.8211	21.1072	20.99	20.3568	21.3591	20.8018	20.8475	-0.905035	-1.0681	-0.798799	-0.989348	-1.57853	-0.52418	-1.07242	-1.08271	0.611993	-0.124139
ELL	8904150	8547350	8699830	8459990	6040900	7483450	9069250	8142740	23.086	23.027	23.0526	23.0122	22.5263	22.8353	23.1126	22.9571	1.46604	1.13786	1.14659	1.03285	0.590999	0.952035	1.23831	1.02688	0.193847	-0.243779
ELOA	3746060	3716950	4472890	4691240	4357520	4881560	5148590	4827340	21.8369	21.8257	22.0928	22.1615	22.0551	22.2189	22.2957	22.2028	0.216941	-0.0634981	0.186806	0.182166	0.119743	0.335674	0.421505	0.272596	0.136076	0.156776
ELOB	3456240	4614260	3850570	4265520	10887800	3891980	4960860	9697120	21.7208	22.1377	21.8766	22.0243	23.3762	21.8921	22.2422	23.2091	0.10077	0.248482	-0.0293287	0.0449181	1.44088	0.00883633	0.367918	1.27892	0.143147	0.682928
ELOC	4322590	6561310	5675330	6140090	4238260	7283570	6552440	7024420	22.0435	22.6456	22.4363	22.5498	22.015	22.7962	22.6436	22.7439	0.423463	0.756366	0.530303	0.570456	0.079708	0.912978	0.76936	0.813747	0.735232	0.073801
ELP3	766127	684156	795540	754626	936991	799289	640699	1319560	19.5472	19.384	19.6016	19.5254	19.8377	19.6084	19.2893	20.3316	-2.07278	-2.50522	-2.30439	-2.45397	-2.09766	-2.27488	-2.58495	-1.59857	0.437697	0.195074
EMC1	2090360	3100390	3396500	3741550	3637070	2987590	2572550	2553050	20.9953	21.564	21.6956	21.8352	21.7943	21.5106	21.2948	21.2838	-0.624682	-0.325168	-0.210352	-0.144167	-0.140987	-0.372686	-0.579473	-0.64641	0.511428	-0.108797
EMC2	1343390	1070230	1227900	1525430	3243060	1022710	1157780	2450050	20.3574	20.0295	20.2278	20.5408	21.6289	19.964	20.1429	21.2244	-1.26255	-1.8597	-1.67821	-1.43859	-0.306408	-1.91927	-1.73131	-0.705821	0.398353	0.394059
EMC3	369784	510694	718006	738040	1291790	614008	619667	881891	18.4963	18.9621	19.4536	19.4933	20.3009	19.2279	19.2411	19.7502	-3.12368	-2.92708	-2.45233	-2.48603	-1.63439	-2.65534	-2.6331	-2.17996	0.163365	0.471582
EMC4	1876040	1304970	1669940	1856060	2673260	2127550	1791590	1841410	20.8393	20.3156	20.6714	20.8238	21.3502	21.0208	20.7728	20.8124	-0.780742	-1.5736	-1.2346	-1.15556	-0.585164	-0.862475	-1.10143	-1.11782	0.240191	0.269404
EMC7	883720	1132380	1383260	1710730	2395510	1600420	1410330	1889030	19.7532	20.1109	20.3996	20.7062	21.1919	20.61	20.4276	20.8492	-1.86677	-1.77826	-1.50633	-1.27319	-0.743431	-1.27322	-1.44664	-1.08099	0.0596206	0.470069
EMC8	152190	154020	190507	215165	59212.3	277992	159199	96768	17.2155	17.2328	17.5395	17.7151	15.8536	18.0847	17.2805	16.5623	-4.40448	-4.65642	-4.36648	-4.26428	-6.0817	-3.79855	-4.59376	-5.36794	0.356587	-0.537573
EMD	24143900	35514400	33794600	36094000	44376500	30239000	32398500	40258200	24.5252	25.0819	25.0103	25.1053	25.4033	24.8499	24.9494	25.2628	2.90515	3.19271	3.10432	3.12588	3.46796	2.96667	3.07518	3.33258	0.374001	0.12858
EMG1	271984000	268553000	257303000	236929000	211865000	243938000	213812000	273037000	28.0189	28.0006	27.9389	27.8199	27.6586	27.8619	27.6718	28.0245	6.39894	6.11145	6.03292	5.84051	5.72324	5.9787	5.79753	6.09432	0.222118	-0.197508
EMSY	2514950	2899160	3014010	2889440	2436790	2842560	3003700	2858920	21.2621	21.4672	21.5233	21.4624	21.2166	21.4388	21.5183	21.447	-0.357903	-0.421982	-0.382716	-0.517014	-0.718782	-0.444477	-0.355931	-0.483162	0.394042	-0.080684
ENGASE	676938	677303	966297	565428	470104	928667	522435	549077	19.3687	19.3694	19.8821	19.109	18.8426	19.8248	18.9949	19.0667	-2.25134	-2.51974	-2.02386	-2.87039	-3.09271	-2.05843	-2.87935	-2.86355	0.334635	-0.307178
ENO1	12290000	18229600	15624200	14111400	20290500	12733000	12127400	13034000	23.551	24.1198	23.8973	23.7504	24.2743	23.6021	23.5318	23.6358	1.93098	2.23059	1.99131	1.77099	2.33897	1.71883	1.65753	1.70558	0.533582	-0.125741
ENO3	6025370	7835840	5234030	6037020	6109480	6495500	5220950	4670680	22.5226	22.9017	22.3195	22.5254	22.5426	22.631	22.3159	22.1552	0.902616	1.01247	0.413521	0.546033	0.607285	0.747772	0.44164	0.225	0.286591	-0.213236
ENOX2	620395	550459	546823	712180	213033	639035	447176	597804	19.2428	19.0703	19.0607	19.4419	17.7007	19.2855	18.7705	19.1893	-2.37717	-2.81891	-2.84525	-2.53749	-4.23461	-2.5977	-3.10375	-2.74089	0.255653	-0.524532
ENY2	11134100	27249400	16886400	21624500	24263300	17759800	14690200	25575800	23.4085	24.6997	24.0094	24.3662	24.5323	24.0821	23.8084	24.6083	1.78848	2.81053	2.10339	2.38679	2.59694	2.19888	1.93411	2.67807	0.784695	0.0797014
EP400	6961960	5913650	7668010	7043060	2800320	6940620	7841800	5179110	22.7311	22.4956	22.8704	22.7478	21.4172	22.7266	22.9028	22.3043	1.11106	0.606431	0.964451	0.768399	-0.518172	0.843396	1.02851	0.374072	0.307251	-0.430633
EPAS1	6649740	8315450	9901570	8527270	7267380	4404800	4919530	10136000	22.6649	22.9874	23.2392	23.0237	22.793	22.0706	22.2301	23.273	1.04486	1.09818	1.33326	1.04428	0.857671	0.187409	0.355848	1.34278	0.187422	-0.444216
EPB41	3630360	5585920	4561770	5329850	6389780	4727990	4486810	6213680	21.7917	22.4134	22.1212	22.3457	22.6073	22.1728	22.0973	22.567	0.171679	0.524177	0.215193	0.366291	0.672002	0.289559	0.223018	0.636816	0.376042	0.136013
EPB41L2	13790300	22057200	19577000	22743800	28355600	21450800	20628600	25505300	23.7172	24.3947	24.2227	24.439	24.7571	24.3545	24.2981	24.6043	2.09715	2.50556	2.31669	2.4596	2.8218	2.47129	2.4239	2.67409	0.099953	0.253023
EPB41L3	1313750	1926260	1740930	1675080	1869270	1829020	1698040	1872510	20.3253	20.8774	20.7314	20.6758	20.834	20.8026	20.6954	20.8365	-1.29474	-1.01181	-1.17454	-1.30357	-1.10129	-1.0806	-1.1788	-1.09366	0.319312	0.0825817
EPC1	1723670	1643990	1949260	2017170	1431230	1689590	1839300	1879480	20.7171	20.6488	20.8945	20.9439	20.4488	20.6882	20.8107	20.8419	-0.902949	-1.24042	-1.01147	-1.03547	-1.48651	-1.19499	-1.06351	-1.0883	0.232929	-0.160752
EPC2	13677500	8064850	12603700	10583000	13009400	12106500	16155900	18755400	23.7053	22.9432	23.5873	23.3352	23.6331	23.5293	23.9456	24.1608	2.0853	1.05403	1.68137	1.35587	1.69772	1.64604	2.07132	2.2306	0.220263	0.367276
EPPK1	11106100	10284800	10765100	10488600	7255940	9871040	10496000	9231520	23.4048	23.294	23.3599	23.3223	22.7907	23.2348	23.3233	23.1381	1.78485	1.40482	1.45389	1.34295	0.855398	1.35153	1.4491	1.20794	0.139933	-0.280636
EPRS1	11676100	11177000	12626200	13382700	8958540	12716500	13549900	11563200	23.4771	23.414	23.5899	23.6739	23.0948	23.6002	23.6918	23.463	1.85705	1.52484	1.68395	1.69449	1.1595	1.71696	1.81754	1.53284	0.448823	-0.133376
ERAL1	2029430	1718400	2437270	2319940	1808530	2082680	2321750	1982090	20.9526	20.7126	21.2168	21.1457	20.7864	20.99	21.1468	20.9186	-0.667358	-1.17655	-0.689134	-0.833716	-1.14895	-0.893226	-0.727459	-1.01161	0.511117	-0.10362
ERBIN	824687	1195940	1112500	1272110	1356450	1388250	1170670	1362180	19.6535	20.1897	20.0854	20.2788	20.3714	20.4048	20.1589	20.3775	-1.96651	-1.69947	-1.82059	-1.70058	-1.56393	-1.4784	-1.71534	-1.55271	0.0364522	0.219195
ERCC1	3296410	4293510	3373380	3793340	6991110	3627640	3601220	4462910	21.6525	22.0337	21.6858	21.855	22.7371	21.7906	21.7801	22.0896	0.0324624	0.14454	-0.220206	-0.124335	0.801757	-0.0926366	-0.0941862	0.159352	0.358828	0.235456
ERCC2	4865840	4716240	4325720	3320730	4063210	3330340	2706710	4441240	22.2143	22.1692	22.0445	21.6631	21.9542	21.6672	21.3681	22.0825	0.594255	0.28002	0.13854	-0.316303	0.0188559	-0.215998	-0.506131	0.15233	0.241239	-0.311864
ERCC3	6905380	6465690	6029890	5406870	4547820	5687380	4973380	5027450	22.7193	22.6244	22.5237	22.3664	22.1167	22.4393	22.2458	22.2614	1.09929	0.735187	0.617731	0.38699	0.181411	0.556096	0.371555	0.331195	0.0971403	-0.349735
ERCC4	2910370	2526650	2486300	2330850	4015380	2034220	2758770	3453050	21.4728	21.2688	21.2456	21.1524	21.9371	20.956	21.3956	21.7194	-0.147231	-0.620391	-0.6604	-0.826947	0.00177248	-0.927192	-0.478647	-0.210761	0.544381	0.160036
ERH	20756400	51653500	57710500	56971600	56356000	55322100	44459900	60175400	24.3071	25.6224	25.7823	25.7637	25.7481	25.7214	25.406	25.8427	2.68705	3.73318	3.87636	3.78437	3.81273	3.83812	3.53176	3.91247	0.43954	0.253531
ERI1	1042430	1445300	1581770	1570220	821595	1426850	1888810	1252120	19.9915	20.4629	20.5931	20.5825	19.6481	20.4444	20.849	20.2559	-1.62848	-1.42625	-1.31286	-1.39684	-2.28726	-1.43883	-1.02519	-1.67426	0.581786	-0.165281
ERICH1	1104340	1334210	1126830	1267520	1450270	1428450	1253130	1545800	20.0748	20.3476	20.1038	20.2736	20.4679	20.446	20.2571	20.5599	-1.54525	-1.54163	-1.80213	-1.70579	-1.46744	-1.43722	-1.61714	-1.37028	0.0790037	0.175683
ERLIN1	2767170	5266890	4565590	6139410	6705330	4953310	4854020	5428790	21.4	22.3285	22.1224	22.5497	22.6769	22.24	22.2107	22.3722	-0.220022	0.439334	0.216401	0.570296	0.741544	0.356725	0.336508	0.441998	0.32339	0.217692
ERLIN2	1744600	2891070	3028520	4184250	5108390	3128540	3451060	3461670	20.7345	21.4632	21.5302	21.9965	22.2844	21.5771	21.7186	21.723	-0.885537	-0.426014	-0.375788	0.0171655	0.349105	-0.306178	-0.155632	-0.207164	0.20464	0.337576
ERP29	838097	1514640	1220920	1415780	2140540	1567860	1326920	1404330	19.6768	20.5305	20.2195	20.4332	21.0295	20.5804	20.3397	20.4215	-1.94324	-1.35864	-1.68643	-1.54621	-0.905789	-1.30287	-1.53459	-1.50875	0.144589	0.320631
ERP44	1218820	1939610	1690560	1896620	3282550	2219250	1711990	1998840	20.2171	20.8873	20.6891	20.855	21.6464	21.0816	20.7072	20.9307	-1.40295	-1.00185	-1.2169	-1.12437	-0.288947	-0.801595	-1.167	-0.999469	0.146006	0.372265
ERVK-5	1268190	1634980	1667310	1827910	1346470	1769910	1948020	1707720	20.2743	20.6408	20.6691	20.8018	20.3608	20.7552	20.8936	20.7036	-1.34566	-1.24834	-1.23688	-1.17761	-1.57458	-1.12799	-0.980663	-1.22656	0.86111	0.0246739
ESCO1	2765490	2409720	2478500	2481680	1992540	2044240	2364140	1692800	21.3991	21.2004	21.241	21.2429	20.9262	20.9631	21.1729	20.691	-0.220898	-0.688752	-0.664933	-0.736486	-1.00915	-0.920103	-0.701356	-1.23922	0.0548296	-0.389691
ESCO2	6175820	5511720	5972330	5507310	3721030	5572890	5881680	4982010	22.5582	22.3941	22.5099	22.3929	21.8273	22.41	22.4878	22.2483	0.938197	0.504885	0.603893	0.413544	-0.108062	0.526758	0.613556	0.318096	0.214675	-0.277543
ESF1	32460500	32759400	28949900	28693900	24111700	26287200	28997400	29207600	24.9522	24.9654	24.7871	24.7742	24.5232	24.6479	24.7894	24.7998	3.33218	3.07622	2.88109	2.79487	2.5879	2.76462	2.91518	2.86964	0.151228	-0.236754
ESS2	5643590	9366510	7627440	8161390	9150730	7639760	7322670	8516940	22.4282	23.1591	22.8628	22.9604	23.1255	22.8651	22.8039	23.0219	0.80818	1.26989	0.956798	0.981011	1.19012	0.981859	0.929698	1.0917	0.710132	0.0443749
ESYT1	2970900	3348970	3486250	3403300	3533560	3742220	3236840	3281960	21.5025	21.6753	21.7332	21.6985	21.7527	21.8355	21.6262	21.6461	-0.117533	-0.2139	-0.172725	-0.280869	-0.182642	-0.0477736	-0.248086	-0.284074	0.931688	0.00561288
ESYT2	1575170	1352310	1674890	1498250	1924240	1509630	1253000	1603960	20.5871	20.367	20.6756	20.5148	20.8759	20.5258	20.257	20.6132	-1.03293	-1.52219	-1.23033	-1.46452	-1.05947	-1.35747	-1.61728	-1.31699	0.879718	-0.0253127
ETF1	1703310	2005220	2426350	2106800	2619970	2234930	1993950	2392490	20.6999	20.9353	21.2104	21.0066	21.3211	21.0918	20.9272	21.1901	-0.920092	-0.953857	-0.695613	-0.97275	-0.614214	-0.791438	-0.947042	-0.740119	0.27809	0.112375
ETFA	2230940	2933720	2809940	2922750	2639370	2892530	2825770	2696740	21.0892	21.4843	21.4221	21.4789	21.3318	21.4639	21.4302	21.3628	-0.530781	-0.404886	-0.483861	-0.500477	-0.60357	-0.419336	-0.444028	-0.567416	0.611084	-0.0285859
ETFB	4265760	4634460	4308650	4438150	4069910	3991540	4459250	4410770	22.0244	22.144	22.0388	22.0815	21.9566	21.9285	22.0884	22.0726	0.404369	0.254784	0.132835	0.102155	0.0212328	0.0452775	0.214129	0.142398	0.208394	-0.117776
ETV6	716040	849864	939434	727856	319221	1070890	430296	685458	19.4497	19.6969	19.8414	19.4733	18.2842	20.0304	18.715	19.3867	-2.17032	-2.19231	-2.06454	-2.50608	-3.65113	-1.85286	-3.15927	-2.54349	0.241672	-0.568376
EWSR1	6251630	10870800	10109500	12128800	13786400	9782030	9928560	17756800	22.5758	23.374	23.2692	23.5319	23.7167	23.2217	23.2432	24.0819	0.955799	1.48477	1.36324	1.55256	1.78141	1.33847	1.36891	2.15167	0.225419	0.321022
EXO1	1344600	1516740	1558660	1681690	234876	1399710	1000730	1086110	20.3587	20.5325	20.5719	20.6815	17.8415	20.4167	19.9326	20.0507	-1.26126	-1.35664	-1.33409	-1.29789	-4.09379	-1.46654	-1.94162	-1.87946	0.17949	-1.03288
EXOC3L2	2819830	2020040	2531390	2282050	1182500	2264290	1946570	1593840	21.4272	20.946	21.2715	21.1219	20.1734	21.1106	20.8925	20.6041	-0.192825	-0.943233	-0.634471	-0.857473	-1.76192	-0.772609	-0.981737	-1.32612	0.0925856	-0.553598
EXOC4	871031	858159	810845	902629	621965	979317	1005620	745244	19.7324	19.7109	19.6291	19.7838	19.2465	19.9014	19.9397	19.5074	-1.88764	-2.1783	-2.2769	-2.1956	-2.68886	-1.98182	-1.93459	-2.42285	0.571843	-0.122418
EXOSC1	33772300	39957900	36702600	38458600	24019500	38712100	35920300	29388500	25.0093	25.252	25.1294	25.1968	24.5177	25.2063	25.0983	24.8087	3.38933	3.36279	3.22341	3.21743	2.58237	3.32304	3.22406	2.87855	0.177931	-0.296237
EXOSC10	83593200	63945700	70475100	65795200	39682100	64569600	69119900	58340400	26.3169	25.9303	26.0706	25.9715	25.242	25.9444	26.0426	25.798	4.69688	4.04116	4.16464	3.99211	3.30665	4.06111	4.16836	3.86779	0.189417	-0.372718
EXOSC2	29951300	34139200	35134400	38223900	39011700	34627800	33881400	42342200	24.8361	25.0249	25.0664	25.188	25.2174	25.0454	25.014	25.3356	3.21611	3.13574	3.16041	3.2086	3.28207	3.16219	3.13975	3.40539	0.361013	0.0671348
EXOSC3	32211900	31114000	30122000	32198600	28242400	28796000	31620100	27964800	24.9411	24.8911	24.8443	24.9405	24.7514	24.7794	24.9143	24.7371	3.32109	3.00187	2.93834	2.96112	2.81603	2.89613	3.0401	2.80691	0.174203	-0.165817
EXOSC4	20055500	21878900	18769600	21764700	17696600	19285000	17241000	19752400	24.2575	24.383	24.1619	24.3755	24.077	24.201	24.0393	24.2355	2.63749	2.49385	2.25592	2.39611	2.14164	2.31774	2.1651	2.30532	0.0719234	-0.213396
EXOSC5	31881200	40351600	31981700	39303400	17070600	37955100	31891200	27108400	24.9262	25.2661	24.9307	25.2282	24.025	25.1778	24.9267	24.6922	3.3062	3.37694	3.02477	3.24878	2.08968	3.29455	3.05241	2.76204	0.190511	-0.439502
EXOSC6	33994600	51174000	42628300	48155100	47448200	45552400	48995900	55766600	25.0188	25.6089	25.3453	25.5212	25.4999	25.441	25.5462	25.7329	3.3988	3.71972	3.43934	3.54181	3.56452	3.55779	3.67192	3.8027	0.226515	0.124311
EXOSC7	36458400	47275900	41556400	47627500	38359300	45046300	38894900	44649600	25.1197	25.4946	25.3086	25.5053	25.1931	25.4249	25.2131	25.4121	3.49975	3.60542	3.4026	3.52592	3.25774	3.54167	3.33884	3.48194	0.237292	-0.103372
EXOSC8	23566900	33705500	27853600	31502700	35541000	24494400	31462700	37701700	24.4903	25.0065	24.7314	24.909	25.083	24.5459	24.9071	25.1681	2.87026	3.11729	2.82539	2.9296	3.14765	2.66271	3.0329	3.23793	0.579366	0.0846605
EXOSC9	41180600	38662700	30406600	36804400	38505900	34659200	35778000	43121600	25.2955	25.2044	24.8579	25.1334	25.1986	25.0467	25.0926	25.3619	3.67546	3.31525	2.95191	3.154	3.26324	3.1635	3.21833	3.43171	0.977313	-0.00496243
EYA3	118100	155763	154400	142114	236872	222198	150917	181344	16.8497	17.249	17.2363	17.1167	17.8538	17.7615	17.2034	17.4684	-4.77034	-4.64018	-4.66965	-4.86267	-4.08158	-4.12174	-4.67084	-4.46182	0.0588554	0.401716
EZH2	23911700	20237200	18256300	19599800	11713600	19351600	17870000	15946400	24.5112	24.2705	24.1219	24.2243	23.4817	24.2059	24.091	23.9267	2.89121	2.38132	2.21592	2.24496	1.54635	2.32271	2.2168	1.99653	0.127021	-0.412758
EZR	1131550	1601730	1663540	1749090	1907000	1581620	1988730	2162630	20.1099	20.6112	20.6658	20.7382	20.8629	20.593	20.9234	21.0444	-1.51013	-1.27799	-1.24014	-1.2412	-1.07246	-1.29026	-0.950824	-0.885845	0.055022	0.267517
FAAP100	329439	441974	268530	277548	15161.4	398830	286591	326910	18.3297	18.7536	18.0347	18.0824	13.8882	18.6054	18.1286	18.3185	-3.29035	-3.13558	-3.87124	-3.89699	-8.04712	-3.27782	-3.7456	-3.61166	0.396278	-1.12201
FAF2	5060130	5522260	7615270	7389640	6084090	6374330	6566790	5209000	22.2707	22.3968	22.8605	22.8171	22.5366	22.6038	22.6468	22.3126	0.650741	0.507641	0.954494	0.8377	0.601277	0.720606	0.772516	0.382374	0.403181	-0.118451
FAM120A	13057500	12695600	12765700	12772000	8121350	11459300	13672500	10770200	23.6384	23.5978	23.6058	23.6065	22.9533	23.45	23.7048	23.3605	2.01837	1.70864	1.6998	1.62711	1.01796	1.56678	1.83053	1.43034	0.180488	-0.302078
FAM162A	2074690	3398200	4418180	5733360	6258190	3881760	3938280	4022240	20.9845	21.6963	22.075	22.4509	22.5773	21.8883	21.9091	21.9396	-0.635537	-0.192847	0.169051	0.471577	0.641981	0.00504295	0.0348937	0.00936699	0.474899	0.21976
FAM20B	820913	723977	1022910	1113660	1631500	927717	1130560	933437	19.6469	19.4656	19.9642	20.0869	20.6378	19.8233	20.1086	19.8322	-1.97313	-2.4236	-1.94172	-1.89249	-1.29756	-2.05991	-1.76563	-2.09801	0.305005	0.252458
FAM32A	2092250	4160460	3068780	3911060	5525520	2618920	2932460	4478500	20.9966	21.9883	21.5492	21.8991	22.3977	21.3205	21.4837	22.0946	-0.623378	0.0991256	-0.356735	-0.0802439	0.462346	-0.562696	-0.39056	0.164383	0.6025	0.158676
FAM50A	1298880	2603070	1908310	2079840	2704760	1765640	1702220	2547110	20.3088	21.3118	20.8639	20.988	21.3671	20.7518	20.699	21.2804	-1.31116	-0.577403	-1.0421	-0.991331	-0.568263	-1.13148	-1.17525	-0.649771	0.666393	0.0993097
FAM83A	4017570	4010070	4639440	4796940	3532320	4529530	5099100	4333690	21.9379	21.9352	22.1455	22.1937	21.7522	22.1109	22.2818	22.0472	0.31789	0.04601	0.23955	0.214311	-0.183148	0.227693	0.407571	0.116964	0.671169	-0.0621702
FAM83H	2195700	2129260	2112550	1927920	1792540	1962880	1943340	2446260	21.0663	21.0219	21.0106	20.8786	20.7736	20.9045	20.8901	21.2221	-0.553752	-0.867265	-0.895415	-1.10076	-1.16176	-0.978696	-0.984133	-0.708054	0.506211	-0.103863
FAM98A	3353280	2975180	3669530	3939030	3764380	2798600	3581220	4118320	21.6771	21.5045	21.8072	21.9094	21.844	21.4163	21.772	21.9736	0.0571397	-0.38464	-0.0988054	-0.0699631	-0.0913518	-0.466963	-0.102221	0.0434237	0.840622	-0.0302105
FAM98B	2888040	3324810	3983520	3479350	2713070	3293590	3546260	2886910	21.4617	21.6648	21.9256	21.7304	21.3715	21.6512	21.7579	21.4611	-0.158343	-0.224345	0.0196431	-0.248986	-0.563838	-0.232007	-0.116374	-0.469106	0.171421	-0.192323
FANCA	521454	511114	751716	548910	146362	550606	447718	339218	18.9922	18.9633	19.5198	19.0662	17.1592	19.0707	18.7722	18.3719	-2.62782	-2.9259	-2.38614	-2.91316	-4.77614	-2.81257	-3.10201	-3.55834	0.142738	-0.849012
FANCD2	4658500	4881960	5884780	6093070	3660390	4994100	5741530	5293420	22.1514	22.219	22.4886	22.5387	21.8036	22.2518	22.453	22.3358	0.531432	0.329843	0.582588	0.559366	-0.131767	0.368557	0.578763	0.405568	0.299812	-0.195527
FANCG	786497	819096	839238	758312	504241	832278	687153	681552	19.5851	19.6437	19.6787	19.5324	18.9438	19.6667	19.3903	19.3785	-2.03492	-2.24551	-2.22725	-2.44694	-2.99158	-2.21653	-2.48397	-2.55173	0.141912	-0.322298
FANCI	4696940	4482780	5287080	5564780	3556250	4784490	5337490	4924530	22.1633	22.096	22.334	22.4079	21.7619	22.1899	22.3477	22.2316	0.543288	0.206776	0.42807	0.428521	-0.173407	0.306697	0.473489	0.301354	0.320145	-0.174631
FARSA	1470580	1835950	1737360	1670760	2552330	1664890	1672910	2027620	20.488	20.8081	20.7285	20.6721	21.2834	20.667	20.6739	20.9514	-1.13205	-1.08109	-1.1775	-1.3073	-0.651949	-1.21624	-1.20031	-0.978845	0.313875	0.162649
FARSB	1434520	1250010	1439190	1269710	1372280	1005790	1048760	1916910	20.4521	20.2535	20.4568	20.2761	20.3881	19.9399	20.0003	20.8704	-1.16786	-1.63568	-1.44914	-1.7033	-1.54719	-1.94334	-1.87399	-1.05985	0.639125	-0.117093
FASN	8661370	8039560	8976660	8581760	5317610	8324620	9028190	6605280	23.0462	22.9387	23.0977	23.0328	22.3423	22.989	23.106	22.6552	1.42616	1.0495	1.19178	1.05347	0.407014	1.10572	1.23176	0.724987	0.201273	-0.312857
FASTKD2	1154910	1488300	2006350	1854510	1659640	2030590	1875230	1808160	20.1394	20.5052	20.9361	20.8226	20.6624	20.9535	20.8386	20.7861	-1.48065	-1.38395	-0.969827	-1.15677	-1.27289	-0.929769	-1.0356	-1.14411	0.314166	0.152205
FAU	18576000	23777500	31553200	42610000	13816500	29499500	22582000	19840700	24.1469	24.5031	24.9113	25.3447	23.7199	24.8142	24.4287	24.242	2.52693	2.61391	3.00531	3.36532	1.78456	2.93095	2.55443	2.31176	0.170666	-0.482444
FBL	1091920000	1049480000	969294000	941742000	666116000	776780000	795506000	872829000	30.0242	29.967	29.8524	29.8108	29.3112	29.5329	29.5673	29.7011	8.40422	8.07784	7.94639	7.83138	7.37587	7.64969	7.69306	7.77092	0.0298612	-0.442573
FBXL6	1370250	1856040	1682960	1598300	1393850	2100490	1997720	1849960	20.386	20.8238	20.6826	20.6081	20.4106	21.0023	20.9299	20.8191	-1.23399	-1.06539	-1.2234	-1.37126	-1.52469	-0.880942	-0.944317	-1.11114	0.529679	0.108241
FBXO11	3468490	3300780	3123520	3143380	2647080	3178440	3167910	3334840	21.7259	21.6544	21.5747	21.5839	21.336	21.5999	21.5951	21.6692	0.105874	-0.23481	-0.331228	-0.395487	-0.599362	-0.283349	-0.279141	-0.261015	0.347632	-0.141804
FBXO28	6426260	11081600	7702890	9335480	11517800	9667240	8705380	11083500	22.6155	23.4017	22.877	23.1543	23.4574	23.2047	23.0535	23.4019	0.995546	1.51248	0.970999	1.17492	1.52203	1.32144	1.17924	1.47171	0.212151	0.210117
FBXO38	2354570	2010780	2455850	2175190	1197490	2197550	2243230	1628780	21.167	20.9393	21.2278	21.0527	20.1916	21.0675	21.0971	20.6354	-0.452969	-0.949862	-0.678178	-0.926662	-1.74375	-0.815772	-0.777094	-1.29484	0.180849	-0.405946
FBXW11	2205440	2348360	2184940	2474480	2276160	2206460	2425550	2537430	21.0726	21.1632	21.0592	21.2387	21.1182	21.0733	21.2099	21.2749	-0.547367	-0.725964	-0.846807	-0.740678	-0.817162	-0.809934	-0.66436	-0.655264	0.788894	-0.0214762
FCF1	60040600	58757500	49131500	60126000	32835900	61540300	49095600	46343600	25.8394	25.8083	25.5501	25.8415	24.9688	25.875	25.5491	25.4659	4.21943	3.91908	3.64418	3.86211	3.03344	3.99179	3.67485	3.53567	0.190833	-0.352265
FDXR	1935250	1867920	1571490	1954130	1262350	1489000	1718300	1210800	20.8841	20.833	20.5837	20.8981	20.2677	20.5059	20.7126	20.2075	-0.735913	-1.05618	-1.32227	-1.08128	-1.66765	-1.37732	-1.16169	-1.72267	0.0510043	-0.433423
FECH	1524040	1764620	1756650	1799700	1280630	1970470	1772710	1318220	20.5395	20.7509	20.7444	20.7793	20.2884	20.9101	20.7575	20.3302	-1.08053	-1.13826	-1.16157	-1.20005	-1.64691	-0.973128	-1.11671	-1.60004	0.348089	-0.189095
FEN1	7418360	8098070	8545540	7581110	6950610	7511750	7287700	6748780	22.8227	22.9491	23.0267	22.854	22.7287	22.8407	22.797	22.6862	1.20267	1.05996	1.12077	0.874605	0.793375	0.957481	0.922791	0.755994	0.0557731	-0.20709
FERMT3	306358	495416	417224	391985	582445	642469	407034	688239	18.2249	18.9183	18.6705	18.5804	19.1518	19.2933	18.6348	19.3926	-3.39514	-2.9709	-3.2355	-3.39893	-2.78357	-2.58997	-3.23945	-2.53765	0.0572748	0.462461
FGF2	509503	656570	677629	703260	817324	706261	552956	647522	18.9587	19.3246	19.3701	19.4237	19.6406	19.4298	19.0768	19.3046	-2.66127	-2.56459	-2.53583	-2.55567	-2.29478	-2.45339	-2.79743	-2.62563	0.763415	0.0365321
FH	9374000	14641600	10810200	12347600	14523000	11637300	10955600	11047600	23.1602	23.8036	23.3659	23.5577	23.7918	23.4723	23.3852	23.3972	1.54023	1.91438	1.45992	1.57835	1.8565	1.58902	1.51092	1.46703	0.900402	-0.0173544
FHL3	1448590	2181900	2276110	2388240	2899110	2338360	2134670	2236290	20.4662	21.0572	21.1181	21.1875	21.4672	21.1571	21.0256	21.0927	-1.15378	-0.832032	-0.78783	-0.791855	-0.468154	-0.726171	-0.848659	-0.837525	0.219025	0.171248
FIP1L1	16865900	32833300	26067600	30608000	46746300	22982200	22722700	43281900	24.0076	24.9687	24.6358	24.8674	25.4783	24.454	24.4376	25.3673	2.3876	3.07947	2.72978	2.88803	3.54302	2.57078	2.56339	3.43706	0.439784	0.257338
FIS1	795823	1301690	1462010	1579670	2394500	1341260	751221	1254400	19.6021	20.312	20.4795	20.5912	21.1913	20.3552	19.5189	20.2586	-2.01791	-1.57723	-1.42645	-1.38818	-0.744039	-1.52808	-2.35536	-1.67163	0.942457	0.0276643
FKBP3	1541950	2333350	2175430	2303090	4292260	1631880	2519300	2428640	20.5563	21.154	21.0529	21.1351	22.0333	20.6381	21.2646	21.2117	-1.06368	-0.735214	-0.8531	-0.844232	0.0979734	-1.24513	-0.609649	-0.718483	0.429399	0.255233
FKBP4	464598	1008040	731433	819147	598614	849540	603583	405887	18.8256	19.9431	19.4804	19.6438	19.1913	19.6963	19.2032	18.6307	-2.79438	-1.94606	-2.4256	-2.33561	-2.74406	-2.18691	-2.67105	-3.29948	0.271091	-0.349963
FKBP5	1105580	1165890	1120800	1382640	1395260	1342310	1115800	1637670	20.0764	20.153	20.0961	20.399	20.4121	20.3563	20.0896	20.6432	-1.54363	-1.73618	-1.80987	-1.58038	-1.52323	-1.52695	-1.78459	-1.28699	0.30369	0.137076
FKBP8	2852870	3820750	4717940	5546210	5724580	4358340	4662900	3856560	21.444	21.8654	22.1697	22.4031	22.4487	22.0553	22.1528	21.8789	-0.176019	-0.0237616	0.263756	0.423699	0.513406	0.172111	0.278555	-0.0513176	0.575732	0.10627
FLNA	4387550	7359380	7028590	8594700	8371420	7536670	7727450	7140010	22.065	22.8112	22.7448	23.035	22.997	22.8455	22.8816	22.7675	0.444982	0.921967	0.838834	1.05564	1.06171	0.962259	1.00732	0.837294	0.341658	0.151789
FLNB	4042060	5848560	5902510	6898570	5967370	5454790	6433430	6215850	21.9467	22.4797	22.4929	22.7179	22.5087	22.3791	22.6172	22.5675	0.326657	0.590464	0.586928	0.738494	0.573331	0.495856	0.742916	0.637319	0.628244	0.0517199
FLNC	6710050	8901220	7735280	8966020	8359760	9205220	8094550	8278120	22.6779	23.0856	22.883	23.096	22.995	23.134	22.9485	22.9809	1.05789	1.19639	0.977053	1.11666	1.0597	1.25078	1.07428	1.05067	0.753223	0.0218597
FLOT1	15637900	31403400	26722700	32201400	34498600	26096600	28092300	39047200	23.8985	24.9044	24.6716	24.9406	25.04	24.6374	24.7437	25.2187	2.27854	3.01523	2.76559	2.96125	3.1047	2.75412	2.86943	3.28851	0.276641	0.249039
FLOT2	15010200	24347900	22963900	26831200	26094800	22430600	22404100	27944400	23.8394	24.5373	24.4529	24.6774	24.6373	24.419	24.4173	24.7361	2.21944	2.64811	2.54689	2.69804	2.70193	2.53573	2.54302	2.80585	0.390298	0.118513
FLYWCH1	11513800	10476100	9930380	9843860	8495030	8436830	11823800	10767000	23.4569	23.3206	23.2434	23.2308	23.0182	23.0083	23.4952	23.3601	1.83686	1.43141	1.33745	1.25142	1.08285	1.12503	1.62095	1.42991	0.442854	-0.149597
FMR1	487082	479373	607284	579789	930072	389841	704863	864961	18.8938	18.8708	19.212	19.1452	19.827	18.5725	19.427	19.7223	-2.72619	-3.01839	-2.69396	-2.8342	-2.10835	-3.31071	-2.44726	-2.20792	0.358665	0.299628
FNBP4	2293310	2733150	2843310	3439190	3071680	2253170	3152080	3144370	21.129	21.3821	21.4391	21.7136	21.5506	21.1035	21.5879	21.5843	-0.491002	-0.507053	-0.466829	-0.265735	-0.384736	-0.779712	-0.286368	-0.345861	0.900965	-0.0165145
FOSL1	778298	1395460	1059690	1495770	984821	1021570	1601000	1515480	19.57	20.4123	20.0152	20.5125	19.9095	19.9624	20.6105	20.5313	-2.05004	-1.47688	-1.89076	-1.46691	-2.02583	-1.92088	-1.2637	-1.39886	0.783994	0.0688305
FOSL2	371395	730640	714871	894367	909325	855926	814447	1134050	18.5026	19.4788	19.4473	19.7705	19.7944	19.7071	19.6355	20.1131	-3.1174	-2.41038	-2.45864	-2.20886	-2.14089	-2.17611	-2.23878	-1.81715	0.100464	0.455592
FOXK1	1019640	1230710	1307240	1256380	1119950	981625	1184730	1155200	19.9596	20.2311	20.3181	20.2608	20.095	19.9048	20.1761	20.1397	-1.66037	-1.65813	-1.58788	-1.71853	-1.84033	-1.97842	-1.69811	-1.79049	0.0540006	-0.170612
FOXK2	2047880	2793970	2317440	2712300	2985140	2495400	2734360	2897630	20.9657	21.4139	21.1441	21.3711	21.5094	21.2508	21.3828	21.4664	-0.654302	-0.475301	-0.761869	-0.608287	-0.425965	-0.632397	-0.491469	-0.463759	0.15756	0.121542
FOXL2	735178	995021	1146060	1023060	1137510	1045400	965198	1025980	19.4877	19.9244	20.1283	19.9645	20.1174	19.9956	19.8805	19.9686	-2.13227	-1.96482	-1.77772	-2.01491	-1.81788	-1.88761	-1.99377	-1.96163	0.526941	0.0572036
FOXRED1	1499390	1559800	1890740	1911460	1913430	1667900	1621160	1861600	20.5159	20.5729	20.8505	20.8662	20.8677	20.6696	20.6286	20.8281	-1.10406	-1.31626	-1.05545	-1.11313	-1.0676	-1.21363	-1.24564	-1.10209	0.894142	-0.0100201
FRA10AC1	818654	956610	839229	787912	622251	617197	721777	637494	19.6429	19.8676	19.6787	19.5877	19.2471	19.2354	19.4612	19.2821	-1.97711	-2.02161	-2.22726	-2.3917	-2.68819	-2.64786	-2.41305	-2.64815	0.0109501	-0.444893
FRG1	13580600	13570500	14943800	14226200	11357000	12587400	14031500	13363000	23.695	23.694	23.833	23.762	23.4371	23.5855	23.7422	23.6717	2.07504	1.80478	1.92707	1.78267	1.50175	1.70224	1.86793	1.74154	0.104896	-0.194031
FSCN1	8375380	9057030	9535550	10080900	8710520	9149500	9155860	8219960	22.9977	23.1106	23.1849	23.2651	23.0543	23.1253	23.1263	22.9707	1.37772	1.22142	1.27892	1.28575	1.11899	1.24202	1.25202	1.0405	0.0871722	-0.127566
FTH1	1130700	1421220	1320210	1479480	2174700	1393020	1547070	2414380	20.1088	20.4387	20.3323	20.4967	21.0524	20.4098	20.5611	21.2032	-1.51122	-1.45049	-1.57363	-1.48271	-0.882947	-1.47345	-1.31313	-0.726979	0.103192	0.405384
FTSJ3	252627000	225998000	225535000	221137000	128320000	220776000	211804000	181391000	27.9124	27.7517	27.7488	27.7204	26.9352	27.718	27.6582	27.4345	6.29243	5.86255	5.84281	5.74099	4.99984	5.83477	5.78391	5.50433	0.134092	-0.403982
FUBP1	5688020	11346500	14521500	15640200	20702300	12421900	10819300	13112000	22.4395	23.4357	23.7917	23.8988	24.3033	23.5664	23.3671	23.6444	0.819493	1.54656	1.88572	1.91938	2.36795	1.68315	1.49286	1.71418	0.429215	0.271749
FUBP3	26700900	32241800	35816500	38523300	28490700	31368900	35940200	33043000	24.6704	24.9424	25.0941	25.1992	24.764	24.9028	25.0991	24.9778	3.05038	3.05324	3.18815	3.21986	2.82865	3.01959	3.22485	3.04764	0.342351	-0.0977221
FUS	20804900	36538300	47489600	50720200	43372200	32773700	39064300	47109700	24.3104	25.1229	25.5011	25.5961	25.3703	24.966	25.2193	25.4895	2.69042	3.23372	3.59514	3.61668	3.43493	3.0828	3.34511	3.55932	0.778624	0.0715495
FUT4	1073750	1081490	1049400	1087440	731812	1184620	981214	857101	20.0342	20.0446	20.0011	20.0525	19.4811	20.176	19.9042	19.7091	-1.58577	-1.8446	-1.90484	-1.92687	-2.45422	-1.70724	-1.97003	-2.22109	0.196836	-0.272628
FXR1	3440500	4479180	4742120	5122690	3839650	3133320	4825360	4655380	21.7142	22.0948	22.1771	22.2885	21.8725	21.5793	22.2022	22.1505	0.0941849	0.205617	0.271131	0.309098	-0.0627892	-0.303976	0.327965	0.220267	0.315402	-0.174641
FXR2	1485350	1938370	1991610	2077550	1957920	1832730	1975250	2409550	20.5024	20.8864	20.9255	20.9865	20.9009	20.8056	20.9136	21.2003	-1.11763	-1.00277	-0.980465	-0.99292	-1.03444	-1.07767	-0.960636	-0.729868	0.433817	0.0727921
FYN	1351000	1685470	1685080	1837850	2265710	1370550	1805290	2348980	20.3656	20.6847	20.6844	20.8096	21.1115	20.3863	20.7838	21.1636	-1.2544	-1.20447	-1.22158	-1.16978	-0.823801	-1.49691	-1.09044	-0.766597	0.387864	0.168122
FYTTD1	8834260	12614900	11787700	13014500	12990500	11792600	12439700	13671200	23.0747	23.5886	23.4908	23.6336	23.631	23.4914	23.5684	23.7046	1.45468	1.69944	1.58481	1.65424	1.69562	1.60814	1.69421	1.77444	0.193186	0.0948093
G3BP1	6726570	7120540	7577010	8308270	14821400	8923380	7730780	11832600	22.6814	22.7636	22.8532	22.9861	23.8212	23.0892	22.8822	23.4963	1.06144	0.874369	0.947228	1.00674	1.88585	1.20592	1.00794	1.56606	0.104409	0.443998
G3BP2	2524730	3194650	2795770	3301190	6731190	3072960	2826230	4392900	21.2677	21.6072	21.4148	21.6546	22.6824	21.5512	21.4304	22.0667	-0.352304	-0.281959	-0.491155	-0.324817	0.747097	-0.332039	-0.443793	0.136541	0.246699	0.389511
G6PD	4065670	4150010	3992730	4157140	3816590	3851440	3430600	4379370	21.9551	21.9847	21.9289	21.9872	21.8639	21.877	21.71	22.0623	0.33506	0.0954973	0.0229748	0.00778777	-0.0714798	-0.00627002	-0.164211	0.132091	0.19724	-0.142797
GABPA	1244420	1415100	1248780	1177210	1633250	1249540	995150	1349900	20.247	20.4325	20.2521	20.1669	20.6393	20.253	19.9246	20.3644	-1.37296	-1.45671	-1.65388	-1.81243	-1.29602	-1.63027	-1.94968	-1.56578	0.834883	-0.0364421
GADD45GIP1	2379730	2502020	2691860	2891290	3336870	2393820	2809940	2928190	21.1824	21.2547	21.3602	21.4633	21.6701	21.1909	21.4221	21.4816	-0.437635	-0.634524	-0.545797	-0.51609	-0.265268	-0.692353	-0.452132	-0.448623	0.512714	0.0689174
GALK1	1778550	2922110	3045080	2608780	2412830	2573780	3341000	2680010	20.7623	21.4786	21.538	21.3149	21.2023	21.2955	21.6718	21.3538	-0.857731	-0.410607	-0.367921	-0.664428	-0.733038	-0.587779	-0.202392	-0.576394	0.765688	0.0502712
GALNT2	3141400	3192910	4905740	5181590	6369280	3516710	4393890	4137000	21.583	21.6064	22.226	22.305	22.6027	21.7458	22.0671	21.9802	-0.0370256	-0.282745	0.32007	0.325591	0.667366	-0.137442	0.192827	0.0499528	0.640394	0.111703
GALNT7	703196	499934	611439	753777	1272950	908316	809072	1425210	19.4236	18.9314	19.2219	19.5238	20.2797	19.7928	19.6259	20.4427	-2.19643	-2.95781	-2.68412	-2.45559	-1.65559	-2.0904	-2.24833	-1.48746	0.0272454	0.703043
GANAB	3379750	3807370	3526570	3692210	3612770	3155540	3359980	3634450	21.6885	21.8604	21.7498	21.8161	21.7847	21.5895	21.68	21.7933	0.0684832	-0.0288227	-0.156135	-0.163319	-0.150659	-0.293781	-0.194219	-0.136895	0.117595	-0.12394
GAPDH	16211600	24048900	21253000	21232500	31491900	18618800	18596900	20371900	23.9505	24.5195	24.3412	24.3398	24.9085	24.1503	24.1486	24.2801	2.33052	2.63028	2.43519	2.3604	2.97314	2.26702	2.27432	2.34988	0.889976	0.0269911
GAPVD1	2781510	3256230	3128320	3042840	2346860	2962490	3230410	2750810	21.4074	21.6348	21.577	21.537	21.1623	21.4984	21.6233	21.3914	-0.212565	-0.254415	-0.329013	-0.442385	-0.773032	-0.384858	-0.250955	-0.538776	0.219694	-0.177311
GAR1	111425000	137869000	115779000	124130000	112295000	118164000	102577000	129926000	26.7315	27.0387	26.7868	26.8873	26.7427	26.8162	26.6121	26.9531	5.1115	5.14954	4.88083	4.9079	4.80739	4.93298	4.73789	5.02291	0.194105	-0.137149
GARS1	2448960	3587780	3151650	3183840	2635600	3335790	2819060	2637440	21.2237	21.7747	21.5877	21.6023	21.3297	21.6696	21.4268	21.3307	-0.396264	-0.114526	-0.318293	-0.377036	-0.605632	-0.213639	-0.447458	-0.599494	0.19755	-0.165026
GART	8190240	9279600	8302280	8488490	6872410	9618770	7791630	7162620	22.9655	23.1456	22.9851	23.0171	22.7124	23.1974	22.8935	22.7721	1.34547	1.25644	1.07911	1.0377	0.777052	1.31418	1.01925	0.841855	0.231495	-0.191596
GATA1	18086800	19250400	19714800	22834900	19001000	20368300	23005500	23359800	24.1084	24.1984	24.2328	24.4447	24.1796	24.2798	24.4555	24.4775	2.48843	2.3092	2.32681	2.46536	2.24424	2.39659	2.58123	2.54732	0.639656	0.0448954
GATA2	12444200	13975700	13847200	15168600	7520330	15033200	15358400	12338700	23.569	23.7364	23.7231	23.8546	22.8424	23.8416	23.8725	23.5567	1.94897	1.84723	1.81712	1.87521	0.907032	1.95841	1.99828	1.62649	0.397016	-0.24958
GATAD1	3308700	4472790	4695090	5294500	3636920	5150200	4834280	3901100	21.6578	22.0927	22.1627	22.3361	21.7943	22.2962	22.2049	21.8954	0.0378312	0.203558	0.256752	0.356691	-0.141047	0.41296	0.330629	-0.0347512	0.657446	-0.07176
GATAD2A	35725700	45804300	42808700	43407000	35348200	43401400	42132800	41065300	25.0905	25.449	25.3514	25.3714	25.0751	25.3712	25.3284	25.2914	3.47046	3.55979	3.44543	3.39205	3.1398	3.488	3.4542	3.36122	0.281744	-0.106129
GATAD2B	9136210	11380500	10352600	10635900	8138060	9888060	10705100	9975690	23.1232	23.4401	23.3035	23.3424	22.9563	23.2373	23.3518	23.25	1.50316	1.55087	1.39752	1.36307	1.02092	1.35402	1.47755	1.31978	0.202491	-0.160586
GBF1	316064	409389	339405	377549	197616	359857	329457	684754	18.2699	18.6431	18.3727	18.5263	17.5923	18.4571	18.3297	19.3852	-3.35014	-3.24607	-3.53332	-3.45306	-4.34299	-3.42617	-3.54451	-2.54497	0.864512	-0.0690102
GCDH	395752	426866	406519	412369	101617	537802	343119	84448.7	18.5942	18.7034	18.633	18.6536	16.6328	19.0367	18.3884	16.3658	-3.02576	-3.18576	-3.273	-3.32579	-5.30254	-2.84652	-3.48589	-5.5644	0.19967	-1.09726
GCLM	1865260	2353570	2076800	2310610	2594950	2266660	2138500	2123800	20.8309	21.1664	20.9859	21.1398	21.3073	21.1121	21.0282	21.0182	-0.789056	-0.722766	-0.920038	-0.83953	-0.628057	-0.7711	-0.846072	-0.911984	0.714036	0.0285443
GCN1	3680660	3407210	3643980	3505710	2045430	3771730	3585400	2639210	21.8115	21.7002	21.7971	21.7413	20.964	21.8468	21.7737	21.3317	0.191531	-0.189027	-0.108886	-0.238097	-0.97136	-0.0364416	-0.100538	-0.598526	0.228547	-0.340597
GDF15	5774770	7048460	6942530	6929720	10088000	5836630	6508600	9144910	22.4613	22.7489	22.727	22.7244	23.2661	22.4767	22.6339	23.1245	0.84133	0.85969	0.821061	0.744993	1.3308	0.593468	0.759675	1.19434	0.44817	0.152802
GDI2	1668300	2429240	2311620	2577890	2238260	2138910	2510600	2186880	20.6699	21.2121	21.1405	21.2978	21.0939	21.0284	21.2596	21.0604	-0.950054	-0.677112	-0.765496	-0.681613	-0.841386	-0.854792	-0.61464	-0.869758	0.772634	-0.026575
GEMIN4	3509600	3176340	3108900	2970530	1631620	2366850	3030280	2338020	21.7429	21.5989	21.568	21.5023	20.6379	21.1745	21.531	21.1569	0.122873	-0.290252	-0.337996	-0.477083	-1.29746	-0.708699	-0.343221	-0.773345	0.0701044	-0.535066
GEMIN5	3274620	3048720	3228930	3113310	2870710	3326780	3192160	3130330	21.6429	21.5398	21.6226	21.57	21.453	21.6657	21.6061	21.5779	0.0228942	-0.349414	-0.283345	-0.409354	-0.482356	-0.217541	-0.268139	-0.352317	0.532269	-0.0752839
GET3	851388	1477160	1160720	1409240	1484210	1471070	825831	1470250	19.6995	20.4944	20.1466	20.4265	20.5013	20.4884	19.6555	20.4876	-1.92054	-1.39479	-1.75938	-1.55289	-1.43407	-1.3948	-2.21875	-1.44257	0.887329	0.0343519
GET4	826067	752367	546098	586931	740882	782013	785652	812346	19.6559	19.5211	19.0588	19.1628	19.4989	19.5768	19.5835	19.6317	-1.9641	-2.36811	-2.84717	-2.81654	-2.43645	-2.3064	-2.29071	-2.29846	0.488218	0.165973
GFI1B	8134420	9589660	9299550	9479420	6015510	9159940	10379100	6426820	22.9556	23.193	23.1487	23.1764	22.5203	23.1269	23.3072	22.6157	1.33561	1.30386	1.24276	1.197	0.584923	1.24367	1.43294	0.685473	0.266733	-0.283055
GFPT1	1049830	1129460	1086380	1088750	753570	1249510	1230030	1015180	20.0017	20.1072	20.0511	20.0542	19.5234	20.2529	20.2303	19.9533	-1.61828	-1.78198	-1.85487	-1.92513	-2.41195	-1.6303	-1.64398	-1.9769	0.571803	-0.120717
GHITM	3800540	4901640	7603350	8966530	8796830	6887690	6938320	5993750	21.8578	22.2248	22.8582	23.0961	23.0686	22.7156	22.7262	22.515	0.237771	0.335647	0.952234	1.11675	1.13322	0.832352	0.851914	0.584827	0.479404	0.189979
GID8	1607100	1676880	1439490	1517930	2827510	1400110	1362800	3088440	20.616	20.6773	20.4571	20.5337	21.4311	20.4171	20.3781	21.5584	-1.00397	-1.21184	-1.44884	-1.4457	-0.504232	-1.46613	-1.4961	-0.371754	0.381132	0.318035
GIGYF2	13415900	16678600	17057100	17630300	13276900	14970500	13964900	10599300	23.6774	23.9915	24.0239	24.0716	23.6624	23.8356	23.7353	23.3375	2.05744	2.10231	2.1179	2.09218	1.72708	1.95238	1.86106	1.40726	0.0576595	-0.355509
GINS1	5365690	6282450	5716220	5376260	5218070	6535390	5768440	6569890	22.3553	22.5829	22.4466	22.3582	22.3151	22.6398	22.4598	22.6474	0.73533	0.69371	0.540661	0.378799	0.379752	0.756605	0.585509	0.717237	0.853429	0.0226509
GINS2	971778	2359020	1408920	1558580	2808250	1213060	1521910	3082010	19.8903	21.1698	20.4262	20.5718	21.4212	20.2102	20.5375	21.5554	-1.72973	-0.71943	-1.47981	-1.40757	-0.514093	-1.67302	-1.33679	-0.374761	0.387571	0.359472
GINS3	1072290	1679360	1161420	1290250	1563760	1370690	1313950	1653660	20.0323	20.6795	20.1475	20.2992	20.5766	20.3865	20.3255	20.6572	-1.58774	-1.20971	-1.75851	-1.68015	-1.35874	-1.49676	-1.54876	-1.27297	0.359301	0.139716
GINS4	1569440	2559100	1691360	1902680	3238610	2236850	2193510	2240400	20.5818	21.2872	20.6898	20.8596	21.6269	21.093	21.0648	21.0953	-1.03818	-0.601981	-1.21622	-1.11977	-0.308389	-0.790199	-0.80943	-0.834876	0.147313	0.308314
GLE1	32021100	33579700	31309900	30635300	21080900	31094100	28850600	26873900	24.9325	25.0011	24.9001	24.8687	24.3294	24.8901	24.7821	24.6797	3.31252	3.1119	2.99415	2.88932	2.3941	3.0069	2.90786	2.7495	0.10909	-0.312381
GLG1	687532	840343	700027	832814	1498790	817426	835718	1325360	19.3911	19.6806	19.4171	19.6676	20.5154	19.6407	19.6727	20.338	-2.22893	-2.20857	-2.48892	-2.31174	-1.41997	-2.24251	-2.20158	-1.59225	0.120901	0.445462
GLO1	577195	1020780	858579	780058	887881	1049600	592395	723841	19.1387	19.9612	19.7116	19.5732	19.76	20.0014	19.1762	19.4653	-2.4813	-1.92794	-2.19438	-2.40615	-2.17532	-1.88183	-2.69804	-2.46489	0.816826	-0.0525765
GLOD4	121776	804366	648338	667452	439907	3721790	4643000	746172	16.8939	19.6175	19.3064	19.3483	18.7468	21.8276	22.1466	19.5092	-4.72612	-2.27169	-2.59958	-2.63107	-3.18849	-0.0556713	0.272385	-2.42105	0.154633	1.70891
GLYR1	38462400	36884800	35229900	36712800	24946800	35175500	33703100	35351100	25.1969	25.1365	25.0703	25.1298	24.5724	25.0681	25.0064	25.0753	3.57694	3.24734	3.16433	3.15041	2.63702	3.18483	3.13214	3.14505	0.166426	-0.259994
GMCL1	655535	722766	683665	687225	563635	803642	956638	686169	19.3223	19.4632	19.3829	19.3904	19.1044	19.6162	19.8676	19.3882	-2.29769	-2.42602	-2.52304	-2.58895	-2.83093	-2.26704	-2.00663	-2.54199	0.81499	0.047274
GMPS	2553470	2690710	2881610	2795160	3198940	2767800	2600650	3099010	21.284	21.3596	21.4584	21.4145	21.6092	21.4003	21.3104	21.5634	-0.335974	-0.52963	-0.447526	-0.564873	-0.32617	-0.482928	-0.5638	-0.366825	0.65858	0.03457
GNA11	1612250	2939250	3201140	2968570	3589250	2657580	2383740	5015420	20.6206	21.487	21.6102	21.5013	21.7753	21.3417	21.1848	22.2579	-0.999357	-0.402169	-0.295815	-0.478035	-0.160082	-0.541555	-0.689445	0.327738	0.356962	0.278008
GNA13	1228430	1426920	1744180	1730290	1180420	1447310	1433320	1261790	20.2284	20.4445	20.7341	20.7226	20.1709	20.4649	20.4509	20.267	-1.39162	-1.44471	-1.17185	-1.25679	-1.76446	-1.41829	-1.42331	-1.66316	0.0618863	-0.251064
GNAI2	10152600	12374600	11804100	12104000	9689360	10214400	14670200	13047300	23.2753	23.5609	23.4928	23.529	23.208	23.2841	23.8064	23.6372	1.65534	1.67169	1.58682	1.54961	1.27264	1.40086	1.93214	1.70705	0.818922	-0.0376916
GNAI3	33132600	45969600	45815900	49545900	46100600	32735500	53965100	54578200	24.9817	25.4542	25.4493	25.5623	25.4583	24.9644	25.6855	25.7018	3.36175	3.56499	3.54338	3.58289	3.52295	3.08112	3.81128	3.77162	0.859	0.0334916
GNAS	2378970	3122850	3741840	4364370	3393450	4050660	3662700	3615090	21.1819	21.5744	21.8353	22.0573	21.6943	21.9497	21.8045	21.7856	-0.438096	-0.314754	-0.0706529	0.0779698	-0.241011	0.066489	-0.0697644	-0.144601	0.535378	0.0891615
GNB1	5380330	5603970	4870140	6002300	3314750	6803220	5814830	5469680	22.3593	22.418	22.2155	22.5171	21.6605	22.6978	22.4713	22.383	0.739261	0.528832	0.309562	0.537712	-0.274864	0.81455	0.597065	0.452824	0.630599	-0.131448
GNB2	7958290	8750400	7693240	9347770	6539130	11382000	10898100	8646870	22.924	23.0609	22.8752	23.1562	22.6407	23.4403	23.3776	23.0437	1.30402	1.17173	0.96919	1.17682	0.705335	1.55701	1.50333	1.11355	0.775255	0.0643654
GNG12	1905530	3895960	3049330	3813330	5715530	4385460	4533310	6663880	20.8618	21.8935	21.5401	21.8626	22.4465	22.0643	22.1121	22.6679	-0.758241	0.00436142	-0.365908	-0.116752	0.511123	0.18106	0.237893	0.73773	0.01561	0.726086
GNL2	49018700	50361500	47403000	49401200	32640500	42330700	45936400	47779000	25.5468	25.5858	25.4985	25.558	24.9602	25.3352	25.4531	25.5099	3.92683	3.69663	3.59251	3.57867	3.02483	3.45196	3.57889	3.57967	0.119198	-0.289819
GNL3	149661000	138829000	127596000	128926000	95953400	131508000	131441000	126596000	27.1571	27.0487	26.927	26.942	26.5158	26.9706	26.9698	26.9157	5.53712	5.15955	5.02104	4.9626	4.5805	5.08734	5.0956	4.98546	0.237264	-0.232853
GNL3L	7516140	8017510	8272140	8221380	5528090	9111120	8997110	7468530	22.8416	22.9347	22.9798	22.9709	22.3983	23.1192	23.101	22.8324	1.22156	1.04554	1.07386	0.991577	0.463017	1.23596	1.22679	0.902192	0.545745	-0.126143
GOLGA2	2434370	2875100	3834880	4217950	4303430	3306570	3687960	3306130	21.2151	21.4552	21.8708	22.0081	22.0371	21.6569	21.8144	21.6567	-0.404885	-0.434005	-0.0352193	0.0287384	0.101723	-0.226332	-0.0598489	-0.273489	0.539984	0.0968559
GOLGA3	4219990	7059410	5997440	6828760	8840780	7279950	7118960	9091920	22.0088	22.7511	22.5159	22.7032	23.0757	22.7955	22.7632	23.1162	0.388806	0.86193	0.609946	0.72382	1.14041	0.91226	0.888994	1.18595	0.0241071	0.385779
GOLGA7	509699	538196	739988	789441	1055900	519048	768784	840524	18.9593	19.0378	19.4971	19.5905	20.01	18.9855	19.5522	19.6809	-2.66071	-2.85141	-2.40883	-2.3889	-1.92529	-2.89773	-2.32202	-2.24927	0.369554	0.228886
GOLT1B	123647	469779	703111	641384	172645	437099	145783	101162	16.9159	18.8416	19.4234	19.2908	17.3975	18.7376	17.1535	16.6263	-4.70412	-3.04756	-2.48257	-2.68854	-4.53788	-3.14563	-4.72077	-5.30388	0.130027	-1.19634
GON4L	1569660	1493970	1532630	1392660	820701	1660440	1554100	1244610	20.582	20.5107	20.5476	20.4094	19.6465	20.6631	20.5676	20.2473	-1.03798	-1.37847	-1.35839	-1.56996	-2.28883	-1.2201	-1.30659	-1.68294	0.338281	-0.288417
GOPC	527641	769301	905523	841729	632323	587959	740885	702861	19.0092	19.5532	19.7884	19.683	19.2703	19.1654	19.4989	19.4229	-2.6108	-2.336	-2.11758	-2.29637	-2.66503	-2.71788	-2.37535	-2.50732	0.131663	-0.226206
GORASP2	1056940	2112780	2432380	2715110	2863270	2123320	2247160	1846410	20.0115	21.0107	21.2139	21.3726	21.4492	21.0179	21.0997	20.8163	-1.60854	-0.878475	-0.692032	-0.606793	-0.4861	-0.865346	-0.774569	-1.11391	0.625945	0.136479
GOT2	1114520	1702300	1726050	1789280	2118770	1687250	1981120	1984950	20.088	20.6991	20.719	20.7709	21.0148	20.6862	20.9179	20.9207	-1.53201	-1.19013	-1.18693	-1.20842	-0.920537	-1.19699	-0.956355	-1.00953	0.0517607	0.258519
GP1BB	4354000	5565830	6342200	6471080	5191680	6308660	5995240	5290240	22.0539	22.4082	22.5966	22.6256	22.3078	22.5889	22.5154	22.3349	0.433908	0.518979	0.690582	0.646203	0.372437	0.705665	0.641145	0.404701	0.700622	-0.0414309
GPALPP1	1444440	3227660	2189510	2678420	4124180	2488310	2224960	3611950	20.4621	21.6221	21.0622	21.353	21.9757	21.2467	21.0853	21.7843	-1.15792	-0.267129	-0.843792	-0.626421	0.0403432	-0.636502	-0.788892	-0.145854	0.256004	0.34109
GPANK1	3329280	4536740	3547250	3837140	3738260	3785770	3825080	4262150	21.6668	22.1132	21.7583	21.8716	21.8339	21.8522	21.8671	22.0232	0.0467769	0.224038	-0.1477	-0.107772	-0.101397	-0.0310812	-0.00718202	0.0929492	0.875886	-0.0155137
GPATCH1	8311060	10925400	11287300	11463600	8380980	12172200	11760900	9716350	22.9866	23.3812	23.4282	23.4506	22.9987	23.5371	23.4875	23.212	1.3666	1.492	1.52223	1.47118	1.06335	1.65385	1.61325	1.28178	0.703641	-0.0599416
GPATCH11	467216	934422	935019	941661	906268	744635	1041530	1031960	18.8337	19.8337	19.8346	19.8448	19.7896	19.5062	19.9903	19.977	-2.78627	-2.05547	-2.07133	-2.13452	-2.14575	-2.37706	-1.88397	-1.95324	0.444829	0.171892
GPATCH4	32452300	33397000	31832000	35447000	29323900	36328000	35447700	34841700	24.9518	24.9932	24.924	25.0792	24.8056	25.1146	25.0792	25.0543	3.33182	3.10403	3.018	3.09979	2.87024	3.23134	3.20495	3.12411	0.782775	-0.0307489
GPATCH8	1206920	1318980	1436550	1476200	1127670	1379280	1353900	950896	20.2029	20.331	20.4542	20.4935	20.1049	20.3955	20.3687	19.8589	-1.4171	-1.55819	-1.45179	-1.48591	-1.83042	-1.48775	-1.50555	-2.07127	0.177368	-0.245497
GPI	1375260	2004790	1569490	1827900	2159700	1766900	1864230	1702170	20.3913	20.935	20.5819	20.8018	21.0424	20.7528	20.8301	20.6989	-1.22873	-0.954166	-1.3241	-1.17762	-0.892933	-1.13045	-1.04409	-1.23126	0.399101	0.0964716
GPKOW	3847380	4864400	4411120	4348230	2835480	4482070	4021220	3355560	21.8754	22.2138	22.0727	22.052	21.4352	22.0957	21.9392	21.6781	0.255443	0.324644	0.166744	0.0726247	-0.500171	0.212497	0.0649613	-0.252079	0.133932	-0.323562
GPRC5C	665782	1005100	999539	1013360	802511	1018820	1097910	1273200	19.3447	19.9389	19.9309	19.9507	19.6142	19.9585	20.0663	20.28	-2.27531	-1.95028	-1.97506	-2.02866	-2.32117	-1.92477	-1.80791	-1.65017	0.456724	0.131322
GPS1	1421380	2202520	2338350	2075380	2322800	1630650	1456150	2307770	20.4389	21.0707	21.1571	20.9849	21.1474	20.637	20.4737	21.1381	-1.18114	-0.818462	-0.74891	-0.994428	-0.787899	-1.24622	-1.40051	-0.792132	0.541218	-0.120956
GRAMD1C	53141800	51536100	52058100	42609200	28095700	54909300	43064500	37667000	25.6633	25.6191	25.6336	25.3447	24.7438	25.7105	25.36	25.1668	4.04334	3.72989	3.72765	3.36529	2.80851	3.82731	3.48575	3.2366	0.198365	-0.377
GRB2	2189040	2947280	3245880	3697690	2412560	2581870	3268880	3144650	21.0619	21.491	21.6302	21.8182	21.2021	21.3	21.6404	21.5845	-0.558135	-0.398233	-0.275791	-0.161179	-0.733199	-0.583251	-0.233875	-0.345733	0.410907	-0.12568
GRHPR	729536	937768	833642	770486	532925	830822	689699	519894	19.4766	19.8389	19.6691	19.5554	19.0236	19.6642	19.3956	18.9879	-2.14338	-2.05031	-2.2369	-2.42396	-2.91176	-2.21906	-2.47863	-2.94234	0.089156	-0.424307
GRK6	1292540	1262570	1304430	1301890	990002	1238600	1218500	1052540	20.3018	20.2679	20.315	20.3122	19.9171	20.2403	20.2167	20.0054	-1.31822	-1.62125	-1.59098	-1.6672	-2.01826	-1.64296	-1.65756	-1.92476	0.0794312	-0.261471
GRPEL1	530754	693480	456494	638466	853278	483759	529097	646591	19.0177	19.4035	18.8002	19.2843	19.7027	18.8839	19.0132	19.3025	-2.60232	-2.48569	-3.10573	-2.69512	-2.23267	-2.9993	-2.86107	-2.6277	0.851898	0.0420263
GRSF1	4866540	5959860	7456600	7811600	10341000	6247530	6090420	6872260	22.2145	22.5068	22.8301	22.8972	23.3019	22.5749	22.5381	22.7124	0.594463	0.617661	0.924117	0.917814	1.36654	0.691618	0.66387	0.782152	0.57895	0.112531
GRWD1	35511400	40049000	35285900	38799300	31793800	34702100	34007000	34783700	25.0818	25.2553	25.0726	25.2095	24.9222	25.0485	25.0193	25.0519	3.46178	3.36608	3.16662	3.23015	2.98691	3.16528	3.14509	3.12171	0.0493503	-0.20141
GSE1	1930570	2371580	2463250	2615930	1220220	2602710	2322830	1978190	20.8806	21.1774	21.2321	21.3189	20.2187	21.3116	21.1475	20.9158	-0.739406	-0.711769	-0.673837	-0.660479	-1.71662	-0.571653	-0.726788	-1.01445	0.307736	-0.311006
GSN	2010970	2206160	2541210	2714560	2299210	2026740	2141900	2680920	20.9395	21.0731	21.2771	21.3723	21.1327	20.9507	21.0305	21.3543	-0.680541	-0.81608	-0.628885	-0.607085	-0.802626	-0.932507	-0.843781	-0.575904	0.290133	-0.105556
GSPT1	1143580	1291460	1093720	1200700	1434330	919322	1067130	954631	20.1251	20.3006	20.0608	20.1954	20.4519	19.8102	20.0253	19.8646	-1.49488	-1.58861	-1.84516	-1.78393	-1.48339	-2.07302	-1.84894	-2.06562	0.292506	-0.189597
GSTK1	1891060	2269110	2031650	2127260	1418020	2383070	1747170	2107920	20.8508	21.1137	20.9542	21.0206	20.4354	21.1844	20.7366	21.0074	-0.769238	-0.775491	-0.951749	-0.958807	-1.49989	-0.698846	-1.13765	-0.922812	0.330037	-0.200978
GSTO1	7739020	9470970	8009850	9138100	11138800	8857050	8975620	9630930	22.8837	23.1751	22.9333	23.1235	23.4091	23.0784	23.0976	23.1992	1.26372	1.28589	1.02737	1.14409	1.47376	1.19516	1.22334	1.26904	0.252026	0.110055
GSTP1	7367230	8641460	8282380	7723870	9104530	7868130	8188970	8613460	22.8127	23.0428	22.9816	22.8809	23.1182	22.9076	22.9653	23.0382	1.19269	1.15366	1.07564	0.90152	1.18282	1.02435	1.09101	1.10796	0.787921	0.0206581
GTF2B	1569620	1985180	2009630	2176450	2031940	1892710	1907630	1753740	20.582	20.9208	20.9385	21.0535	20.9544	20.852	20.8634	20.742	-1.03802	-0.968347	-0.96747	-0.925826	-0.980906	-1.03121	-1.01089	-1.1882	0.200504	-0.0778864
GTF2F1	2277010	2184690	1862960	2053120	1545510	846386	944820	1353860	21.1187	21.059	20.8292	20.9694	20.5597	19.691	19.8497	20.3686	-0.501292	-0.830189	-1.0768	-1.00999	-1.37568	-2.19228	-2.02456	-1.56155	0.00892486	-0.93395
GTF2H1	4661660	4634300	3893480	3532860	3895480	4433330	4152680	3915310	22.1524	22.1439	21.8926	21.7524	21.8934	22.08	21.9856	21.9007	0.53241	0.254734	-0.0133405	-0.226967	-0.0419629	0.196723	0.111371	-0.0295056	0.681184	-0.077553
GTF2H3	2370610	2845050	2291080	2204870	1704000	2307950	2163820	1854460	21.1768	21.44	21.1276	21.0723	20.7005	21.1382	21.0451	20.8226	-0.443175	-0.449163	-0.778373	-0.90711	-1.23484	-0.745056	-0.829091	-1.10763	0.0881335	-0.334699
GTF2H4	2469150	2575900	2230700	1880150	2260830	2097310	1612620	2099330	21.2356	21.2966	21.0891	20.8424	21.1084	21.0001	20.621	21.0015	-0.384419	-0.592541	-0.816904	-1.13696	-0.826911	-0.883128	-1.25326	-0.928703	0.257226	-0.240297
GTF2I	11618100	14946800	13324200	13951600	15089100	14097100	13250000	15271600	23.4699	23.8333	23.6675	23.7339	23.847	23.7489	23.6595	23.8643	1.84987	1.94415	1.76158	1.75455	1.91167	1.86566	1.78525	1.93415	0.434311	0.0466443
GTF3C1	21419100	17001000	18624000	17175700	8776170	16110800	17556400	13981600	24.3524	24.0191	24.1507	24.0339	23.0652	23.9415	24.0655	23.737	2.73239	2.12993	2.24469	2.05449	1.12983	2.05829	2.19125	1.80683	0.137733	-0.493828
GTF3C2	14909800	15222800	15270900	14343400	9964800	15360200	14740000	14773500	23.8298	23.8597	23.8643	23.7739	23.2484	23.8727	23.8132	23.8165	2.20976	1.97054	1.95831	1.79451	1.31308	1.98946	1.93899	1.88631	0.316628	-0.201322
GTF3C3	16086700	16373500	16064400	15812700	13048200	15350000	16861300	16551100	23.9394	23.9649	23.9374	23.9146	23.6373	23.8717	24.0072	23.9804	2.31936	2.07567	2.03139	1.93521	1.70201	1.9885	2.13297	2.05022	0.364904	-0.121983
GTF3C4	9273020	9872580	9381500	9353010	7625960	9516450	10078300	9874780	23.1446	23.235	23.1614	23.157	22.8625	23.182	23.2647	23.2353	1.52461	1.34581	1.25542	1.17763	0.927155	1.29876	1.39051	1.30512	0.484489	-0.0954813
GTF3C5	13641400	15375200	14380400	14523900	12945600	13701700	14369700	15786600	23.7015	23.8741	23.7776	23.7919	23.626	23.7079	23.7765	23.9122	2.08149	1.98492	1.87163	1.81255	1.69063	1.82461	1.90229	1.982	0.347851	-0.0877659
GTF3C6	1815070	2739400	2010330	2536420	3520730	2096050	1700570	2824770	20.7916	21.3854	20.939	21.2744	21.7474	20.9992	20.6976	21.4297	-0.828408	-0.503757	-0.966968	-0.70501	-0.187889	-0.883995	-1.17665	-0.500499	0.801216	0.0637768
GTPBP1	348996	213399	322271	295212	755876	296527	132435	391872	18.4129	17.7032	18.2979	18.1714	19.5278	18.1778	17.0149	18.58	-3.20715	-4.18599	-3.60805	-3.80798	-2.40754	-3.70543	-4.85931	-3.35017	0.834742	0.121678
GTPBP10	831615	972820	1091730	1168840	1061040	996212	1051100	1152160	19.6656	19.8918	20.0582	20.1566	20.017	19.9261	20.0035	20.1359	-1.95444	-1.99737	-1.84778	-1.82273	-1.91828	-1.95714	-1.87077	-1.79429	0.7211	0.0204593
GTPBP2	898550	911450	1201620	989293	802101	697663	1184790	876283	19.7772	19.7978	20.1966	19.916	19.6134	19.4122	20.1762	19.741	-1.84276	-2.09138	-1.70942	-2.06333	-2.32191	-2.47106	-1.69804	-2.18916	0.262369	-0.24332
GTPBP4	235333000	191531000	190521000	178819000	136789000	148103000	160429000	175597000	27.8101	27.513	27.5054	27.4139	27.0274	27.142	27.2574	27.3877	6.19013	5.62382	5.59941	5.43455	5.09204	5.25879	5.38312	5.45749	0.0814367	-0.414114
GTSE1	1106690	1011140	953553	835687	521534	992754	769614	855242	20.0778	19.9476	19.863	19.6726	18.9924	19.9211	19.5538	19.706	-1.54218	-1.94163	-2.04301	-2.30677	-2.94293	-1.96216	-2.32046	-2.22423	0.176552	-0.404045
GYPC	802308	1876420	1351720	1816950	2707500	1281010	1505980	1597010	19.6138	20.8396	20.3664	20.7931	21.3685	20.2889	20.5223	20.6069	-2.0062	-1.04963	-1.5396	-1.18628	-0.566803	-1.59439	-1.35197	-1.32326	0.472653	0.236328
GZF1	2432840	2286530	2142510	2250390	1605080	1797070	2074550	1939480	21.2142	21.1247	21.0309	21.1017	20.6142	20.7772	20.9844	20.8872	-0.405792	-0.764457	-0.875099	-0.877628	-1.32112	-1.10602	-0.889873	-1.04296	0.0475106	-0.35925
H1-10	82050000	128446000	96514900	118604000	130328000	116606000	100491000	159540000	26.29	26.9366	26.5242	26.8216	26.9576	26.7971	26.5825	27.2493	4.67	5.0474	4.61828	4.8422	5.02224	4.91383	4.70825	5.31914	0.268804	0.196395
H1-2	1873670	547724	2646860	654879	39820700	496382	2992020	11502600	20.8374	19.0631	21.3359	19.3209	25.247	18.9211	21.5127	23.4555	-0.782566	-2.82609	-0.570119	-2.6585	3.31168	-2.96214	-0.361552	1.52526	0.226147	2.08763
H1-3	4422400	4212520	5133350	4391420	36779200	3643420	4261010	16445200	22.0764	22.0063	22.2915	22.0663	25.1324	21.7969	22.0228	23.9712	0.456396	0.117066	0.3855	0.0868839	3.19705	-0.0863746	0.148523	2.04096	0.268811	1.06358
H1-4	64380400	41534800	53855500	41426600	138111000	46539800	56499400	110504000	25.9401	25.3078	25.6826	25.3041	27.0413	25.472	25.7517	26.7195	4.32012	3.41863	3.77662	3.32468	5.10592	3.58872	3.87749	4.78932	0.198629	0.630352
H1-6	1642050	2527310	1778530	2304180	1959200	1882960	2078490	2115820	20.6471	21.2692	20.7623	21.1358	20.9018	20.8446	20.9871	21.0128	-0.972935	-0.620015	-1.14371	-0.84355	-1.0335	-1.03867	-0.887136	-0.917415	0.563361	-0.0741252
H3-7	476642000	501688000	371671000	479084000	697289000	419379000	499672000	778541000	28.8283	28.9022	28.4695	28.8357	29.3772	28.6437	28.8964	29.5362	7.20833	7.01303	6.56348	6.85633	7.44185	6.76044	7.02217	7.606	0.260192	0.297321
H4C16	9834710000	13335000000	12242000000	13869100000	12306300000	13208000000	11089100000	14955000000	33.1952	33.6345	33.5111	33.6912	33.5187	33.6207	33.3684	33.7999	11.5752	11.7453	11.6052	11.7118	11.5833	11.7375	11.4942	11.8697	0.904265	0.0118031
HACD3	5528030	5599090	6791310	7176880	6871680	4907750	6503070	4765460	22.3983	22.4168	22.6953	22.7749	22.7122	22.2266	22.6327	22.1842	0.778332	0.527575	0.789289	0.795553	0.776899	0.343394	0.758449	0.253983	0.274477	-0.189506
HADH	1124480	1151090	1041160	975383	1314660	753236	401693	1422960	20.1008	20.1346	19.9898	19.8956	20.3263	19.5227	18.6157	20.4405	-1.51917	-1.75462	-1.91621	-2.08376	-1.60907	-2.36049	-3.2585	-1.48974	0.449973	-0.361012
HADHA	5710430	6206410	7384770	7219710	4957520	6995520	6891420	5807080	22.4452	22.5653	22.8161	22.7835	22.2412	22.738	22.7164	22.4694	0.825166	0.676141	0.910152	0.804137	0.305854	0.854763	0.842129	0.539181	0.300053	-0.168417
HADHB	4833860	6799340	6904280	7117530	7272310	7037830	6431540	7469060	22.2047	22.697	22.7191	22.7629	22.794	22.7467	22.6167	22.8325	0.584742	0.807777	0.81309	0.783573	0.858649	0.863463	0.742492	0.902294	0.202613	0.094429
HASPIN	3690290	3296630	3176720	3030110	1934390	3148070	2958850	2794620	21.8153	21.6526	21.5991	21.5309	20.8834	21.586	21.4966	21.4142	0.195301	-0.236625	-0.306863	-0.448433	-1.05188	-0.2972	-0.377635	-0.51598	0.152273	-0.36152
HAT1	1412720	1517280	1607890	1695250	1765660	1354630	1936870	1886880	20.43	20.5331	20.6167	20.6931	20.7518	20.3695	20.8853	20.8476	-1.18996	-1.35613	-1.28923	-1.28631	-1.18356	-1.51377	-0.988944	-1.08263	0.505936	0.0881813
HAUS4	445159	558613	516970	483993	314484	572841	523020	428753	18.764	19.0915	18.9797	18.8846	18.2626	19.1278	18.9965	18.7098	-2.85604	-2.79769	-2.92625	-3.09474	-3.6727	-2.75546	-2.87773	-3.22041	0.384736	-0.212895
HBA2	8846850	22044000	17883500	12777200	15741000	15262300	10749300	12647500	23.0767	24.3939	24.0921	23.6071	23.908	23.8635	23.3577	23.5923	1.45673	2.5047	2.18616	1.6277	1.97269	1.98023	1.4835	1.66215	0.564948	-0.169177
HBG1	2948670	3453980	2643240	2597050	4269070	3613420	3159340	4769950	21.4916	21.7198	21.3339	21.3084	22.0255	21.7849	21.5912	22.1855	-0.128369	-0.169358	-0.572093	-0.67093	0.0901578	-0.098303	-0.283049	0.255342	0.08386	0.376224
HBG2	5843950	9630160	7808890	7782380	10051100	9863000	7037870	7819080	22.4785	23.1991	22.8967	22.8918	23.2609	23.2336	22.7467	22.8986	0.85851	1.30994	0.990717	0.912408	1.32552	1.35036	0.872467	0.968367	0.510033	0.111283
HBQ1	304676	613124	371102	434977	896459	729223	614079	990565	18.2169	19.2258	18.5015	18.7306	19.7739	19.476	19.2281	19.9179	-3.40308	-2.66336	-3.40451	-3.24879	-2.16145	-2.40723	-2.64617	-2.01231	0.00893866	0.873144
HBS1L	1038710	967331	982661	932273	1548900	858460	813480	966131	19.9864	19.8837	19.9063	19.8304	20.5628	19.7114	19.6337	19.8819	-1.63364	-2.00553	-1.99963	-2.14898	-1.37252	-2.17184	-2.24049	-2.04834	0.962282	-0.0113523
HBZ	55370800	72568800	52969600	55246900	76253600	60337000	44899900	66460200	25.7226	26.1128	25.6587	25.7194	26.1843	25.8465	25.4202	25.986	4.10262	4.22366	3.75269	3.74002	4.24897	3.9633	3.54597	4.05579	0.995076	-0.00124067
HCCS	782096	980631	1165590	1204290	799401	1203440	919162	1007460	19.577	19.9034	20.1526	20.1998	19.6086	20.1987	19.81	19.9423	-2.04301	-1.98583	-1.75334	-1.77962	-2.32677	-1.6845	-2.06428	-1.98791	0.4462	-0.125414
HCFC1	42199800	61229200	51786300	59746600	56557800	57658200	57999800	62772500	25.3307	25.8677	25.6261	25.8324	25.7532	25.781	25.7895	25.9036	3.71073	3.97853	3.7201	3.85298	3.81789	3.89779	3.9153	3.97343	0.288342	0.0855171
HCFC2	3253970	3125570	2955120	2840990	2197400	2794030	2928440	2580330	21.6338	21.5757	21.4948	21.438	21.0674	21.4139	21.4817	21.2991	0.0137677	-0.313498	-0.411184	-0.54141	-0.867966	-0.46932	-0.392539	-0.631076	0.131468	-0.277145
HDAC1	24374000	29287300	25512100	26701800	22467000	26332100	23718500	25801700	24.5388	24.8038	24.6047	24.6704	24.4213	24.6503	24.4995	24.621	2.91884	2.91459	2.69871	2.69106	2.48597	2.76708	2.62527	2.69076	0.111131	-0.163527
HDAC2	29743900	34060800	34551500	32406900	22167600	34926000	31523500	27482900	24.8261	25.0216	25.0422	24.9498	24.4019	25.0578	24.9099	24.712	3.20609	3.13242	3.13628	2.97043	2.46662	3.17456	3.03568	2.78183	0.213206	-0.24663
HDAC3	1503050	1883530	1726840	1706000	1934370	1601220	1392820	1941190	20.5195	20.845	20.7197	20.7022	20.8834	20.6107	20.4096	20.8885	-1.10054	-1.04418	-1.18627	-1.27719	-1.0519	-1.2725	-1.46466	-1.04169	0.64575	-0.0556449
HDGF	975974	1350650	1381820	1414170	2925940	1108420	1423060	1945580	19.8965	20.3652	20.3981	20.4315	21.4805	20.0801	20.4406	20.8918	-1.72352	-1.52396	-1.50783	-1.54785	-0.454864	-1.80316	-1.43367	-1.03843	0.267005	0.393256
HDGFL2	28447800	41431500	46287500	50829400	29075000	20062800	28857000	26263200	24.7618	25.3042	25.4641	25.5992	24.7933	24.258	24.7824	24.6465	3.14181	3.41504	3.55815	3.61979	2.85794	2.37478	2.90818	2.71634	0.00433909	-0.719386
HDGFL3	831968	1521260	1456960	1580130	1789410	1389350	1687790	1437240	19.6662	20.5368	20.4745	20.5916	20.7711	20.406	20.6867	20.4549	-1.95383	-1.35235	-1.43144	-1.38776	-1.16428	-1.47726	-1.18754	-1.47533	0.2721	0.205244
HDLBP	2703300	3218010	3425160	3645470	3000600	3074040	3039510	2560340	21.3663	21.6177	21.7077	21.7977	21.5168	21.5517	21.5354	21.2879	-0.253712	-0.271449	-0.198229	-0.181699	-0.418513	-0.331532	-0.338833	-0.642297	0.060311	-0.206522
HEATR1	267273000	211454000	218404000	198602000	109367000	177962000	193017000	157582000	27.9937	27.6558	27.7024	27.5653	26.7046	27.407	27.5242	27.2315	6.37374	5.76658	5.79645	5.58593	4.76927	5.52376	5.64991	5.30133	0.0707602	-0.56961
HEATR3	1229600	1606010	1381490	1477680	884440	1667120	1200740	895726	20.2298	20.6151	20.3978	20.4949	19.7544	20.6689	20.1955	19.7727	-1.39024	-1.27414	-1.50817	-1.48447	-2.18093	-1.21431	-1.67875	-2.1575	0.184039	-0.393615
HELLS	18175300	18098200	17396700	17753000	12615900	15968100	17135000	16791800	24.1155	24.1093	24.0523	24.0816	23.5887	23.9287	24.0304	24.0013	2.49547	2.22016	2.14634	2.10219	1.65341	2.04545	2.1562	2.07105	0.121122	-0.259511
HELZ	1326000	1133320	1483330	1404430	1060340	1179340	1632850	1387400	20.3387	20.1121	20.5004	20.4216	20.0161	20.1695	20.639	20.404	-1.28135	-1.77706	-1.40556	-1.55782	-1.91924	-1.71369	-1.23528	-1.52625	0.625388	-0.0931646
HEMGN	982814	1404900	1653330	1801880	2937650	1828540	1835220	1820160	19.9066	20.422	20.6569	20.7811	21.4862	20.8023	20.8075	20.7956	-1.71344	-1.46715	-1.24903	-1.1983	-0.449101	-1.08098	-1.06672	-1.13457	0.0595894	0.474139
HEXIM1	1783500	1588960	1423760	1519860	2018530	1817990	1606380	1515500	20.7663	20.5997	20.4413	20.5355	20.9449	20.7939	20.6154	20.5314	-0.853722	-1.28953	-1.46469	-1.44386	-0.990459	-1.08932	-1.25886	-1.39884	0.659795	0.0785841
HGF	8207280	11183900	7641500	10848100	8470010	7934880	10825500	10402300	22.9685	23.4149	22.8654	23.3709	23.0139	22.9198	23.3679	23.3104	1.34847	1.52573	0.959455	1.39157	1.0786	1.03654	1.49369	1.3802	0.733559	-0.0590496
HGH1	928063	1244640	1153430	1057560	1304010	1372880	1298640	1252090	19.8239	20.2473	20.1375	20.0123	20.3145	20.3888	20.3086	20.2559	-1.79614	-1.64189	-1.76847	-1.96706	-1.62081	-1.49446	-1.56567	-1.67429	0.0474282	0.204581
HIC2	4505980	4658720	4116210	3745570	3599080	3720170	3585870	3176470	22.1034	22.1515	21.9729	21.8368	21.7792	21.8269	21.7739	21.599	0.483408	0.262316	0.0669158	-0.142618	-0.156136	-0.0562994	-0.100349	-0.331208	0.0861626	-0.328503
HIRA	39140200	32684300	31352700	30237300	22276600	32503100	32334300	29480000	25.2221	24.9621	24.9021	24.8498	24.409	24.9541	24.9466	24.8132	3.60215	3.07291	2.99612	2.87045	2.47369	3.07084	3.07232	2.88303	0.270145	-0.260435
HK2	603729	535447	692939	600504	746695	637413	921604	598676	19.2035	19.0304	19.4024	19.1958	19.5102	19.2819	19.8138	19.1914	-2.41646	-2.8588	-2.5036	-2.78356	-2.42517	-2.60137	-2.06045	-2.73878	0.353073	0.18416
HLTF	1023390	820852	892997	950275	887086	989995	891326	1117670	19.9649	19.6468	19.7683	19.858	19.7587	19.9171	19.7656	20.0921	-1.65508	-2.24242	-2.13767	-2.12139	-2.17662	-1.96617	-2.10865	-1.83814	0.916189	0.0167457
HM13	2389090	3823050	5217220	5795440	7675110	5134860	4483220	4765930	21.188	21.8663	22.3149	22.4665	22.8718	22.2919	22.0961	22.1843	-0.431972	-0.0228934	0.40888	0.487115	0.936423	0.408657	0.221863	0.254126	0.250486	0.344985
HMBOX1	1247930	1536800	1198730	1310400	1671850	1161520	939203	1597600	20.2511	20.5515	20.1931	20.3216	20.673	20.1476	19.8411	20.6075	-1.3689	-1.33769	-1.71289	-1.6578	-1.26232	-1.73565	-2.03316	-1.32273	0.75184	-0.0691467
HMG20A	5891940	10655200	6361210	7654240	15899100	7853510	6310510	11437900	22.4903	23.3451	22.6009	22.8678	23.9224	22.9049	22.5893	23.4473	0.870309	1.45587	0.6949	0.888455	1.98711	1.02167	0.715085	1.51712	0.353741	0.332862
HMGA1	443245000	536219000	473632000	573343000	729934000	512532000	607180000	682975000	28.7235	28.9982	28.8192	29.0948	29.4432	28.9331	29.1775	29.3473	7.10353	7.10906	6.91322	7.11545	7.50786	7.04983	7.30331	7.41706	0.0733922	0.259198
HMGB1	898495	1456760	1195650	1414660	3853140	1416440	1277880	2831440	19.7772	20.4743	20.1894	20.432	21.8776	20.4338	20.2853	21.4331	-1.84285	-1.41485	-1.7166	-1.54735	-0.0577294	-1.4494	-1.58892	-0.497096	0.140877	0.732128
HMGB2	1990330	2495340	2473550	2434150	2725300	2736950	1515790	2629880	20.9246	21.2508	21.2382	21.215	21.378	21.3841	20.5316	21.3266	-0.695425	-0.638381	-0.667817	-0.764385	-0.557349	-0.499099	-1.3426	-0.603635	0.786301	-0.0591688
HMGCS1	942874	917438	840966	1044070	767831	1250010	1234900	1152790	19.8467	19.8073	19.6817	19.9938	19.5504	20.2535	20.236	20.1367	-1.7733	-2.08193	-2.22428	-1.98558	-2.3849	-1.62973	-1.63828	-1.7935	0.481556	0.154671
HMGN1	55641100	91714000	69434000	95180100	54644300	64283700	70440400	43636200	25.7296	26.4506	26.0491	26.5042	25.7036	25.9379	26.0699	25.379	4.10965	4.56145	4.14317	4.52478	3.76823	4.05471	4.19566	3.44882	0.0663123	-0.467906
HMGN3	1696790	3347680	2298300	2909330	280819	3936110	2164670	368560	20.6944	21.6747	21.1321	21.4723	18.0993	21.9083	21.0457	18.4915	-0.925625	-0.214456	-0.773833	-0.507116	-3.83605	0.0251026	-0.828525	-3.43866	0.235058	-1.41427
HMGN4	15930100	16791700	16317600	20016400	14288900	15361900	16615000	20685700	23.9253	24.0012	23.9599	24.2547	23.7684	23.8729	23.986	24.3021	2.30525	2.11206	2.05396	2.27531	1.83306	1.98962	2.11174	2.37193	0.436469	-0.110056
HMGN5	6403510	12512900	10221300	14563000	22954600	8334280	13036000	13872200	22.6104	23.5769	23.2851	23.7958	24.4523	22.9906	23.636	23.7257	0.990429	1.68773	1.37911	1.81643	2.51695	1.10739	1.76176	1.79549	0.381717	0.326973
HMGXB4	259911	488850	466601	421806	219214	452285	325568	323436	17.9877	18.899	18.8318	18.6862	17.742	18.7869	18.3126	18.3031	-3.63234	-2.99015	-3.07414	-3.29315	-4.19335	-3.09636	-3.56164	-3.62708	0.220517	-0.372161
HMOX2	969696	977129	1028840	927931	1344110	1323660	804007	978979	19.8872	19.8982	19.9726	19.8237	20.3582	20.3361	19.6169	19.9009	-1.73283	-1.991	-1.93338	-2.15571	-1.57711	-1.54713	-2.25739	-2.02928	0.630794	0.1005
HNRNPA0	299879000	339648000	341978000	357807000	365438000	295377000	233899000	357903000	28.1598	28.3395	28.3493	28.4146	28.4451	28.138	27.8013	28.415	6.5398	6.45028	6.44336	6.43523	6.50972	6.25475	5.92707	6.48479	0.291664	-0.173087
HNRNPA1	200786000	306007000	452892000	439147000	23490400	553044000	277562000	94165100	27.5811	28.189	28.7546	28.7101	24.4856	29.0428	28.0482	26.4887	5.96108	6.2998	6.84862	6.73076	2.55024	7.15958	6.17399	4.55849	0.274501	-1.34949
HNRNPA2B1	1623480000	1891610000	1983460000	2069110000	2518730000	1644880000	1846820000	2262690000	30.5964	30.817	30.8854	30.9464	31.23	30.6153	30.7824	31.0754	8.97644	8.92778	8.9794	8.96699	9.29472	8.7321	8.90816	9.14519	0.677453	0.0573865
HNRNPA3	302942000	265944000	312511000	299167000	306949000	210896000	269083000	330423000	28.1745	27.9865	28.2193	28.1564	28.1934	27.652	28.0035	28.2997	6.55446	6.09736	6.31336	6.177	6.25809	5.76872	6.12924	6.36954	0.387097	-0.154152
HNRNPAB	243887000	252115000	256763000	260462000	589906000	198372000	234095000	531678000	27.8616	27.9095	27.9359	27.9565	29.1359	27.5636	27.8025	28.986	6.24164	6.02032	6.02989	5.97713	7.20058	5.6804	5.92828	7.05578	0.379704	0.399014
HNRNPC	1278410000	2370270000	1763880000	1910000000	2578500000	1598120000	1716210000	2274890000	30.2517	31.1424	30.7161	30.8309	31.2639	30.5737	30.6766	31.0831	8.6317	9.25322	8.81014	8.85155	9.32855	8.69049	8.80234	9.15295	0.609664	0.106931
HNRNPD	308286000	414221000	475456000	503174000	539782000	482041000	379448000	393977000	28.1997	28.6258	28.8247	28.9065	29.0078	28.8446	28.4993	28.5535	6.57969	6.73664	6.91877	6.92711	7.07247	6.96134	6.62509	6.62334	0.840616	0.0300065
HNRNPDL	407455000	500125000	432973000	482869000	639391000	419174000	429591000	595289000	28.6021	28.8977	28.6897	28.8471	29.2521	28.643	28.6784	29.149	6.98206	7.00853	6.78373	6.86768	7.31679	6.75974	6.80415	7.21881	0.493733	0.114371
HNRNPF	180369000	255356000	218800000	244777000	215765000	195320000	222428000	243755000	27.4264	27.9279	27.705	27.8669	27.6849	27.5413	27.7288	27.8609	5.80637	6.03875	5.79907	5.88752	5.74955	5.65803	5.85452	5.93066	0.339331	-0.0847381
HNRNPH1	261835000	326795000	366443000	356436000	290929000	198076000	260436000	191686000	27.9641	28.2838	28.449	28.4091	28.1161	27.5615	27.9564	27.5142	6.34408	6.39462	6.54304	6.4297	6.18076	5.67824	6.08211	5.58397	0.0292765	-0.54659
HNRNPH2	40350000	61814500	68071000	68724500	49295200	52971700	66677500	61287900	25.2661	25.8814	26.0205	26.0343	25.5549	25.6587	25.9907	25.8691	3.64606	3.99226	4.11457	4.05495	3.61961	3.77548	4.11646	3.9389	0.57259	-0.0893471
HNRNPH3	107338000	169104000	165795000	188955000	292082000	149914000	169993000	206652000	26.6776	27.3333	27.3048	27.4935	28.1218	27.1596	27.3409	27.6226	5.05758	5.44415	5.39886	5.51409	6.18647	5.27632	5.46666	5.69243	0.236491	0.301798
HNRNPK	500917000	827071000	753054000	862696000	918147000	697471000	717919000	972638000	28.9	29.6234	29.4882	29.6843	29.7741	29.3776	29.4192	29.8573	7.27999	7.73425	7.58221	7.7049	7.83882	7.49432	7.545	7.92713	0.43035	0.125978
HNRNPL	339488000	367968000	413061000	415888000	253556000	280666000	350176000	337833000	28.3388	28.455	28.6218	28.6316	27.9177	28.0643	28.3835	28.3317	6.71878	6.56582	6.71581	6.65225	5.9824	6.18104	6.50926	6.40153	0.0382996	-0.394606
HNRNPLL	8473940	9050020	8776660	9247900	5832110	8010320	7993950	7441310	23.0146	23.1095	23.0652	23.1407	22.4756	22.9334	22.9305	22.8271	1.3946	1.2203	1.15927	1.16132	0.540254	1.05019	1.05624	0.896924	0.0561853	-0.347972
HNRNPM	786794000	1293580000	934773000	1015930000	1309630000	1032980000	891144000	1141940000	29.5514	30.2687	29.8	29.9202	30.2865	29.9442	29.7311	30.0888	7.93141	8.37954	7.89407	7.94078	8.35118	8.06093	7.85684	8.15864	0.663935	0.0704479
HNRNPR	198366000	232593000	239069000	266004000	259366000	206963000	243640000	261276000	27.5636	27.7932	27.8329	27.9869	27.9504	27.6248	27.8602	27.961	5.94359	5.90405	5.92688	6.0075	6.01508	5.74156	5.98593	6.0308	0.977463	-0.00216016
HNRNPU	1469770000	1285100000	1381550000	1378870000	1271690000	1075230000	1412320000	1374240000	30.4529	30.2592	30.3636	30.3608	30.2441	30.002	30.3954	30.356	8.83294	8.37005	8.45767	8.38147	8.30877	8.11876	8.52118	8.42579	0.278553	-0.166908
HNRNPUL1	16224300	14953600	14591600	15202200	11517100	15281400	14047700	14739700	23.9517	23.834	23.7986	23.8578	23.4573	23.8653	23.7438	23.8132	2.33165	1.9448	1.89267	1.8784	1.52194	1.98204	1.86959	1.883	0.228069	-0.197738
HNRNPUL2	189102000	192653000	181064000	188019000	152948000	160296000	177609000	191902000	27.4946	27.5214	27.4319	27.4863	27.1885	27.2562	27.4041	27.5158	5.87459	5.63224	5.52595	5.50693	5.25313	5.37293	5.52989	5.58559	0.129563	-0.199544
HOMEZ	1694070	1941510	1861400	1632980	2385770	1832110	2433560	2356670	20.6921	20.8887	20.828	20.6391	21.186	20.8051	21.2146	21.1683	-0.927939	-1.00044	-1.07801	-1.3403	-0.749309	-1.07816	-0.659603	-0.761882	0.0762766	0.274432
HOXB4	3567650	3845050	4023780	4133960	3702440	4239700	3919820	2898000	21.7665	21.8746	21.9401	21.9791	21.82	22.0155	21.9024	21.4666	0.146541	-0.0146151	0.0341507	-0.000279135	-0.115288	0.132294	0.0281155	-0.463574	0.348658	-0.146062
HOXB9	3249980	4039970	4361620	4992270	4564820	3918920	4619570	3835400	21.632	21.9459	22.0564	22.2513	22.1221	21.902	22.1393	21.8709	0.0119976	0.0567271	0.150463	0.271892	0.186794	0.0187882	0.265087	-0.0592551	0.83989	-0.0199167
HOXD13	1039200	1038330	1005130	1038150	995479	1159170	1010760	1077600	19.987	19.9858	19.939	19.9856	19.925	20.1447	19.947	20.0394	-1.63296	-1.90335	-1.96702	-1.99379	-2.0103	-1.73857	-1.92723	-1.89081	0.868323	-0.0174498
HP1BP3	91523800	105301000	94068400	96033500	93846600	100951000	94388900	99471700	26.4476	26.6499	26.4872	26.517	26.4838	26.5891	26.4921	26.5678	4.82764	4.76076	4.58124	4.53766	4.54847	4.70584	4.61787	4.63758	0.553621	-0.049383
HPRT1	334738	449312	419030	439942	346735	598162	361408	405357	18.3527	18.7774	18.6767	18.747	18.4035	19.1902	18.4633	18.6288	-3.26733	-3.11183	-3.22927	-3.23242	-3.53185	-2.69306	-3.41097	-3.30136	0.906381	-0.0241017
HRNR	421082	769828	264513	564558	103268	597567	170784	54070.8	18.6837	19.5542	18.013	19.1068	16.656	19.1887	17.3818	15.7226	-2.93626	-2.33501	-3.89299	-2.87261	-5.27929	-2.69449	-4.49242	-6.20761	0.109182	-1.65924
HS2ST1	5217120	7489140	6139720	8932110	4621140	6171080	5424730	5354360	22.3148	22.8364	22.5497	23.0906	22.1398	22.5571	22.3711	22.3523	0.69482	0.947182	0.643772	1.1112	0.204485	0.673855	0.496879	0.422082	0.0347166	-0.399918
HSD17B10	3687620	3881360	3863090	4061890	4106880	4012960	3630080	4000000	21.8143	21.8881	21.8813	21.9537	21.9696	21.9362	21.7916	21.9316	0.194257	-0.00105519	-0.0246455	-0.0256524	0.0342787	0.0529988	-0.0826706	0.00136782	0.600397	-0.0342322
HSD17B11	1624780	2675010	3541720	3351830	2018400	3238540	2987680	2526970	20.6318	21.3511	21.756	21.6765	20.9448	21.6269	21.5106	21.269	-0.988188	-0.538073	-0.149951	-0.302855	-0.990552	-0.256324	-0.363646	-0.661223	0.776416	-0.0731698
HSD17B4	3057840	3345880	3105420	3115290	3123980	2939950	3009410	3496010	21.5441	21.674	21.5664	21.5709	21.575	21.4874	21.521	21.7373	-0.0759203	-0.215232	-0.339612	-0.408437	-0.360379	-0.395876	-0.353191	-0.192923	0.478856	-0.0657919
HSP90AA1	8397520	12808300	11027800	12476600	17989000	11575200	11579700	13198400	23.0015	23.6106	23.3946	23.5727	24.1006	23.4645	23.4651	23.6539	1.38153	1.72139	1.48867	1.59335	2.16528	1.5813	1.59085	1.72366	0.22281	0.219037
HSP90AB1	32474500	39815400	33158500	38276400	47893700	38500200	34286800	47983600	24.9528	25.2468	24.9829	25.19	25.5133	25.1984	25.0311	25.516	3.3328	3.35764	3.07691	3.21058	3.578	3.31513	3.15691	3.58584	0.239486	0.164487
HSP90B1	4966030	9621310	7153360	8530380	13146400	8376900	8441810	9731210	22.2437	23.1978	22.7702	23.0242	23.6482	22.998	23.0091	23.2142	0.62366	1.30862	0.86422	1.04481	1.71283	1.11475	1.13488	1.28399	0.130514	0.351286
HSPA14	2393510	2566540	2162260	2097710	2899930	1971150	1786770	2169170	21.1907	21.2914	21.0441	21.0004	21.4676	20.9106	20.7689	21.0487	-0.429305	-0.597793	-0.86186	-0.978988	-0.467746	-0.97263	-1.10532	-0.881489	0.480242	-0.139809
HSPA4	3222800	4550260	4010080	4311750	5559070	4468100	4453710	4672490	21.6199	22.1175	21.9352	22.0398	22.4064	22.0912	22.0866	22.1558	-0.000118618	0.228331	0.0292303	0.06047	0.471079	0.207993	0.212336	0.225559	0.0526534	0.199764
HSPA4L	2368980	2629450	2447660	2731440	4648830	2395570	2770440	2734760	21.1758	21.3263	21.223	21.3812	22.1484	21.1919	21.4017	21.383	-0.444167	-0.562856	-0.682997	-0.598142	0.213104	-0.691299	-0.472557	-0.547218	0.403492	0.197548
HSPA5	15765200	29603800	21008700	25104900	41344600	24160500	22659400	32279100	23.9102	24.8193	24.3245	24.5815	25.3012	24.5261	24.4336	24.9441	2.29024	2.93009	2.41851	2.60209	3.36586	2.64291	2.55937	3.0139	0.201607	0.335274
HSPA8	145575000	239948000	183856000	216976000	316330000	211632000	209021000	281840000	27.1172	27.8381	27.454	27.693	28.2369	27.657	27.6391	28.0703	5.49719	5.94896	5.54803	5.71359	6.30152	5.77375	5.76483	6.1401	0.111768	0.318109
HSPA9	23270500	27479700	24695700	27430300	26453200	22960400	25742800	27138300	24.472	24.7119	24.5578	24.7093	24.6569	24.4526	24.6177	24.6938	2.852	2.82268	2.65179	2.72989	2.72161	2.56941	2.74342	2.76363	0.348517	-0.0645726
HSPB1	17501800	29564700	22966500	24439600	37322900	24038500	24212100	32156200	24.061	24.8174	24.453	24.5427	25.1536	24.5188	24.5292	24.9386	2.441	2.92819	2.54706	2.56334	3.21822	2.63561	2.65498	3.00839	0.197324	0.259405
HSPBP1	1067730	1253010	1223410	1166790	1248960	988736	853160	841506	20.0261	20.257	20.2225	20.1541	20.2523	19.9152	19.7025	19.6826	-1.59389	-1.63222	-1.68349	-1.82526	-1.68304	-1.96801	-2.17178	-2.24759	0.070941	-0.33389
HSPD1	8169130	12406600	9372640	11145800	15569300	10478900	9416120	12106500	22.9618	23.5646	23.16	23.41	23.8922	23.321	23.1667	23.5293	1.34175	1.67542	1.25405	1.43062	1.95687	1.43775	1.29246	1.59908	0.42704	0.146077
HSPE1	1443050	3035080	2682980	2755220	5252910	3275980	2379620	3384610	20.4607	21.5333	21.3554	21.3937	22.3247	21.6435	21.1823	21.6906	-1.15931	-0.355883	-0.550564	-0.585636	0.389353	-0.239741	-0.691941	-0.239643	0.151038	0.467356
HSPH1	3670500	4203840	3969200	3924670	4138550	3778440	3598830	3989880	21.8075	22.0033	21.9204	21.9041	21.9807	21.8494	21.7791	21.9279	0.187543	0.11409	0.0144475	-0.0752322	0.0453613	-0.0338772	-0.095144	-0.00228682	0.267369	-0.0816989
HTATSF1	1118950	1615250	1297550	1463390	1796860	1003810	1670560	1642400	20.0937	20.6233	20.3074	20.4809	20.777	19.9371	20.6719	20.6474	-1.52629	-1.26586	-1.59861	-1.49849	-1.15829	-1.94618	-1.20234	-1.28283	0.725282	0.0749032
HTRA2	155294	630683	511686	701394	320196	503663	944187	393748	17.2447	19.2666	18.9649	19.4199	18.2886	18.9421	19.8487	18.5869	-4.37535	-2.62263	-2.94107	-2.5595	-3.64673	-2.94113	-2.02553	-3.34328	0.814629	0.135468
HUWE1	680771	662308	613482	495752	344470	785236	571716	365268	19.3768	19.3371	19.2267	18.9193	18.394	19.5828	19.1249	18.4786	-2.24319	-2.55204	-2.67931	-3.06011	-3.54131	-2.30047	-2.7493	-3.4516	0.32093	-0.377008
HYCC1	3773280	4291070	4066690	3937140	4370460	3849510	4564400	4686520	21.8474	22.0329	21.9554	21.9087	22.0594	21.8762	22.122	22.1601	0.227386	0.14372	0.0494543	-0.0706555	0.124021	-0.00699315	0.247753	0.229885	0.50753	0.0611904
HYOU1	3394290	4909700	3980810	4061980	6458060	4119590	3667520	5039100	21.6947	22.2272	21.9246	21.9538	22.6227	21.9741	21.8064	22.2647	0.0746765	0.338017	0.0186613	-0.0256204	0.687337	0.0908328	-0.0678671	0.334534	0.428886	0.159775
IARS1	5017800	4447990	5616790	5564360	3168760	5218880	5215530	4313610	22.2586	22.0847	22.4213	22.4078	21.5955	22.3153	22.3144	22.0405	0.638622	0.195536	0.515345	0.428412	-0.339846	0.432072	0.440142	0.110264	0.233619	-0.283821
ICAM1	447983	493728	461511	370542	395199	449740	420502	436690	18.7731	18.9134	18.816	18.4993	18.5922	18.7787	18.6818	18.7363	-2.84691	-2.97583	-3.08996	-3.48009	-3.34311	-3.1045	-3.19248	-3.19395	0.492443	-0.110313
ICE1	5984290	5731910	6056190	5459690	3488440	5541180	5703380	4815680	22.5127	22.4506	22.53	22.3804	21.7342	22.4018	22.4434	22.1993	0.892747	0.561398	0.62401	0.401015	-0.201182	0.518525	0.569145	0.269107	0.16727	-0.330894
ICE2	5467160	5331530	5559370	5260170	3755850	5691430	5270400	5019390	22.3824	22.3461	22.4065	22.3267	21.8407	22.4404	22.3295	22.2591	0.762358	0.456932	0.500521	0.347306	-0.0946246	0.557123	0.45524	0.32888	0.276979	-0.205124
IDE	632320	1012820	828500	859355	1004860	779952	682160	929416	19.2703	19.9499	19.6601	19.7129	19.9386	19.573	19.3798	19.826	-2.3497	-1.93924	-2.24583	-2.26648	-1.99677	-2.31021	-2.49449	-2.10423	0.860821	-0.0261138
IDH3A	1070180	1068240	1059730	979129	756260	952114	1021560	849114	20.0294	20.0268	20.0153	19.9011	19.5285	19.8608	19.9623	19.6956	-1.59058	-1.86238	-1.8907	-2.07823	-2.40681	-2.02246	-1.9119	-2.2346	0.101714	-0.288468
IDI1	988167	1148060	810090	1043380	759945	1044360	1232840	1027350	19.9144	20.1308	19.6277	19.9928	19.5355	19.9942	20.2336	19.9705	-1.70561	-1.75842	-2.27825	-1.98654	-2.3998	-1.88905	-1.64069	-1.9597	0.851538	-0.0401063
IGF2BP1	35424400	41489800	38498300	42690500	31548400	41604000	43607000	41576000	25.0782	25.3063	25.1983	25.3474	24.9111	25.3102	25.3781	25.3092	3.45824	3.41707	3.29232	3.36804	2.97573	3.42698	3.50382	3.37905	0.642064	-0.0625228
IGF2BP2	3821990	5293770	4753860	5484160	5839050	5052020	4863660	5552160	21.8659	22.3359	22.1807	22.3868	22.4773	22.2684	22.2136	22.4046	0.245891	0.446678	0.274699	0.407467	0.54197	0.385192	0.33937	0.474417	0.220161	0.0915537
IGF2BP3	9537260	11719700	11531800	12063600	9279640	11536800	11955700	11140000	23.1851	23.4824	23.4591	23.5242	23.1456	23.4597	23.5112	23.4092	1.56514	1.59325	1.55314	1.54478	1.2103	1.5765	1.63695	1.47904	0.418647	-0.0883775
IGF2R	963571	1594220	1439340	2048650	2186500	1675020	1560750	1838820	19.878	20.6044	20.457	20.9662	21.0602	20.6757	20.5738	20.8103	-1.74197	-1.28477	-1.44899	-1.01313	-0.87514	-1.20749	-1.30043	-1.11985	0.225297	0.246486
IK	65746700	94901000	80476400	91346400	87134100	81451400	77526400	87925600	25.9704	26.4999	26.2621	26.4448	26.3767	26.2794	26.2082	26.3898	4.35041	4.61073	4.35609	4.46547	4.4414	4.3962	4.33394	4.45958	0.601325	-0.0378971
IKZF1	1303800	1460550	1373790	1441020	1490840	1249320	1528100	1372320	20.3143	20.4781	20.3897	20.4587	20.5077	20.2527	20.5433	20.3882	-1.30571	-1.41111	-1.51624	-1.52071	-1.42764	-1.63052	-1.33093	-1.54201	0.613444	-0.0443357
IKZF4	1559060	1813940	2047530	1855580	1816640	1773310	2074310	1891290	20.5722	20.7907	20.9655	20.8234	20.7928	20.758	20.9842	20.8509	-1.04776	-1.09849	-0.940516	-1.15593	-1.14249	-1.12522	-0.89004	-1.07926	0.985312	0.00142007
ILF2	213802000	292128000	259999000	287626000	250694000	236529000	257948000	235177000	27.6717	28.122	27.9539	28.0996	27.9014	27.8174	27.9425	27.8092	6.0517	6.23284	6.04796	6.12025	5.96602	5.9342	6.06826	5.87897	0.042197	-0.151321
ILF3	278859000	282759000	289657000	293149000	229501000	254952000	308591000	271679000	28.055	28.075	28.1098	28.1271	27.7739	27.9257	28.2011	28.0173	6.43496	6.18581	6.2038	6.14769	5.83859	6.04241	6.32688	6.08713	0.214029	-0.169311
IMMT	19660500	24400400	32774600	37624800	34751200	29205300	30330500	26154900	24.2288	24.5404	24.9661	25.1652	25.0506	24.7997	24.8543	24.6406	2.60879	2.65122	3.06011	3.18581	3.11523	2.91649	2.98003	2.71038	0.760578	0.0540489
IMP3	87752900	130045000	95432300	109590000	95186200	97717500	99502300	111674000	26.3869	26.9544	26.508	26.7075	26.5042	26.5421	26.5682	26.7347	4.76694	5.06525	4.602	4.72817	4.56892	4.65888	4.69399	4.80452	0.371134	-0.109017
IMP4	53801700	70504400	56818500	61555800	75657300	51067100	54552300	83466200	25.6811	26.0712	25.7599	25.8754	26.173	25.6059	25.7011	26.3147	4.06115	4.18202	3.85389	3.89602	4.23764	3.72265	3.8269	4.38449	0.811691	0.044651
IMPDH2	8414290	8595980	10177600	9366060	6788910	9591820	9365690	7796810	23.0044	23.0352	23.2789	23.159	22.6947	23.1934	23.159	22.8945	1.38441	1.14604	1.37292	1.17964	0.759416	1.31014	1.28471	0.964252	0.258339	-0.191125
INA	6435990	9576010	8327640	9235380	10580100	8502600	8623710	10011200	22.6177	23.191	22.9895	23.1387	23.3349	23.0195	23.0399	23.2551	0.997729	1.30181	1.08351	1.15937	1.39952	1.13624	1.16564	1.32491	0.228705	0.120973
INCENP	91875700	84651100	84806600	77411600	50325700	85065100	82578200	71840700	26.4532	26.335	26.3377	26.206	25.5848	26.3421	26.2993	26.0983	4.83318	4.44584	4.4317	4.22667	3.64946	4.45883	4.42502	4.1681	0.226526	-0.308999
ING1	1273200	1297490	1016380	1265990	2155130	848477	769042	2490040	20.28	20.3073	19.955	20.2718	21.0393	19.6945	19.5527	21.2477	-1.33997	-1.58189	-1.95096	-1.70754	-0.895989	-2.18872	-2.32154	-0.682463	0.797731	0.122914
ING2	1630910	870957	889229	769682	2622990	722173	822881	2081890	20.6372	19.7322	19.7622	19.5539	21.3228	19.462	19.6503	20.9895	-0.982756	-2.15694	-2.14377	-2.42547	-0.612552	-2.42125	-2.22391	-0.940738	0.524653	0.377621
ING3	1612180	2334120	2362140	2730300	2720110	2352290	2430850	2927620	20.6206	21.1544	21.1717	21.3806	21.3752	21.1656	21.213	21.4813	-0.99942	-0.734738	-0.734306	-0.598744	-0.560099	-0.717602	-0.661211	-0.448904	0.154588	0.169848
ING5	2991740	3105750	2459530	2996220	5751540	1905320	3045730	5246660	21.5126	21.5665	21.23	21.5147	22.4555	20.8616	21.5384	22.323	-0.107448	-0.322676	-0.676018	-0.46466	0.520184	-1.02163	-0.335884	0.392767	0.500002	0.281559
INIP	803229	2472060	1525260	1775720	1574780	2510000	1489750	2550830	19.6155	21.2373	20.5406	20.76	20.5867	21.2593	20.5066	21.2825	-2.00455	-0.651903	-1.36534	-1.2194	-1.34861	-0.62398	-1.3676	-0.647665	0.404529	0.313334
INO80	6746710	5478850	6184390	5895690	3966110	6164250	6245870	5072720	22.6858	22.3854	22.5602	22.4912	21.9193	22.5555	22.5745	22.2743	1.06575	0.496256	0.65423	0.511857	-0.0160394	0.672257	0.70023	0.344127	0.27746	-0.256879
INO80B	1355170	1815040	1230250	2044590	1497360	2479080	1518250	2290250	20.37	20.7916	20.2305	20.9634	20.514	21.2414	20.534	21.1271	-1.24996	-1.09762	-1.67545	-1.01599	-1.42134	-0.641863	-1.34026	-0.803127	0.426839	0.208105
INO80C	1362230	2102970	1525530	1965900	3856880	1813010	1814500	3120290	20.3775	21.004	20.5409	20.9068	21.879	20.79	20.7911	21.5732	-1.24246	-0.885189	-1.36509	-1.07261	-0.0563298	-1.09328	-1.0831	-0.356952	0.155813	0.493923
INO80D	1191380	1017470	1213160	943236	567968	1307120	1128780	729544	20.1842	19.9566	20.2103	19.8473	19.1155	20.318	20.1063	19.4766	-1.4358	-1.93263	-1.69563	-2.13211	-2.81988	-1.56528	-1.76791	-2.45356	0.338348	-0.352614
INO80E	3351470	6098490	4971610	5466060	4486200	5468320	5115810	4572620	21.6764	22.54	22.2453	22.3821	22.0971	22.3827	22.2865	22.1246	0.0563607	0.650834	0.339312	0.402698	0.16173	0.49943	0.412291	0.194389	0.770096	-0.0453416
INPPL1	2019390	2422740	2630000	2870440	1314440	2298030	2905650	2260820	20.9455	21.2082	21.3266	21.4528	20.326	21.132	21.4704	21.1084	-0.674513	-0.680978	-0.579338	-0.526532	-1.60932	-0.75127	-0.403811	-0.821786	0.35133	-0.281205
INTS1	13670200	11254100	12734100	11446200	6929480	11504000	12345600	10625100	23.7045	23.4239	23.6022	23.4484	22.7243	23.4556	23.5575	23.341	2.08453	1.53476	1.69622	1.46899	0.788983	1.5724	1.68325	1.41077	0.225764	-0.332276
INTS10	5911640	5686850	6108220	6013490	4423150	6166830	6284600	6318370	22.4951	22.4392	22.5423	22.5198	22.0766	22.5561	22.5834	22.5911	0.875125	0.550012	0.636351	0.540399	0.14131	0.672861	0.709149	0.66092	0.534538	-0.104412
INTS11	7891010	9463880	8594840	8852480	8081510	10053500	9409030	9981640	22.9118	23.174	23.035	23.0777	22.9462	23.2612	23.1656	23.2508	1.29178	1.28481	1.12907	1.09828	1.01086	1.37796	1.29137	1.32064	0.630891	0.0492246
INTS12	3519510	4183290	3790200	4203720	3313160	4116190	4613780	4256840	21.7469	21.9962	21.8538	22.0032	21.6598	21.9729	22.1375	22.0214	0.126941	0.107021	-0.0521268	0.023863	-0.275556	0.0896416	0.263277	0.0911507	0.942508	-0.00929617
INTS13	8069410	9003450	8774070	9047420	6780780	9511780	9070930	8115780	22.944	23.102	23.0648	23.1091	22.693	23.1813	23.1128	22.9523	1.32403	1.21286	1.15885	1.1297	0.757687	1.29805	1.23858	1.0221	0.385969	-0.127257
INTS14	2801860	4667190	4095980	4158150	5686430	4332020	4497050	5765070	21.418	22.1541	21.9658	21.9875	22.4391	22.0466	22.1005	22.4589	-0.202048	0.264937	0.0598079	0.00813824	0.503759	0.163372	0.226307	0.528706	0.0528515	0.322827
INTS15	4694290	7539720	6831650	6899340	5631000	6214800	6530030	7195190	22.1625	22.8461	22.7038	22.718	22.425	22.5673	22.6387	22.7786	0.542474	0.956893	0.797833	0.738655	0.489627	0.68404	0.764418	0.8484	0.607395	-0.0623425
INTS2	7995870	6371150	6560060	6546090	4081120	6616680	7562380	6339320	22.9308	22.6031	22.6453	22.6422	21.9605	22.6577	22.8504	22.5959	1.31082	0.713936	0.739308	0.66283	0.0252011	0.774439	0.976168	0.665696	0.375425	-0.246348
INTS3	35943300	31056600	32119400	30064600	21386400	29589400	26884900	26386600	25.0992	24.8884	24.9369	24.8416	24.3502	24.8186	24.6803	24.6533	3.47922	2.99921	3.03097	2.86219	2.41486	2.93534	2.80605	2.7231	0.0769366	-0.37306
INTS4	10297800	10149700	10404800	9906870	7361500	10267400	10591900	9831930	23.2958	23.2749	23.3107	23.24	22.8116	23.2916	23.3365	23.229	1.67583	1.38575	1.40478	1.26063	0.876236	1.40833	1.46222	1.29884	0.331311	-0.170339
INTS5	13381100	12597500	13537800	12534400	8490520	13757200	12138600	10867400	23.6737	23.5866	23.6905	23.5794	23.0174	23.7137	23.5331	23.3735	2.05369	1.69745	1.78452	1.60002	1.08209	1.83045	1.65886	1.4433	0.197972	-0.280245
INTS6	5387460	6276640	6293340	6077190	4655140	6532260	6344160	6078070	22.3612	22.5816	22.5854	22.535	22.1504	22.6392	22.597	22.5352	0.741172	0.692375	0.679425	0.555601	0.21506	0.755914	0.722757	0.604981	0.521155	-0.0924649
INTS6L	4496540	4604900	4828320	4562190	3783080	4623650	5003570	4598190	22.1004	22.1347	22.2031	22.1213	21.8511	22.1406	22.2545	22.1326	0.480382	0.245552	0.29712	0.141923	-0.0842027	0.257364	0.380286	0.202434	0.434214	-0.102274
INTS7	7442070	8366740	8694950	8395470	5920550	8385540	9327320	8120950	22.8273	22.9962	23.0517	23.0012	22.4973	22.9995	23.153	22.9532	1.20727	1.10705	1.14578	1.02181	0.561967	1.11624	1.27879	1.02302	0.480482	-0.125473
INTS8	10052500	9155930	9792410	8973530	6308500	8483150	9951880	8968270	23.2611	23.1263	23.2232	23.0972	22.5889	23.0162	23.2465	23.0964	1.64105	1.23709	1.31726	1.11787	0.653533	1.13293	1.3723	1.1662	0.242687	-0.247078
INTS9	7623580	7500650	7606670	7068290	4896510	7346010	7418160	6433490	22.862	22.8386	22.8588	22.7529	22.2233	22.8085	22.8226	22.6172	1.24204	0.949398	0.952864	0.773558	0.28799	0.925293	0.948389	0.686969	0.199724	-0.267303
IPO4	2242420	2475770	2417210	2541390	1451930	2674430	2138620	1815620	21.0966	21.2394	21.2049	21.2772	20.4695	21.3508	21.0282	20.792	-0.523377	-0.64974	-0.701058	-0.702186	-1.46579	-0.532436	-0.845991	-1.13817	0.175896	-0.351507
IPO5	4056860	4071100	4555280	4635240	3357460	4635760	4307440	4033600	21.9519	21.957	22.1191	22.1442	21.6789	22.1444	22.0384	21.9436	0.33193	0.0678012	0.213139	0.16484	-0.256394	0.261138	0.164159	0.0134358	0.296297	-0.148843
IPO7	7721650	7282870	7784780	7661690	6514810	7498440	7709400	7166140	22.8805	22.7961	22.8922	22.8692	22.6353	22.8382	22.8782	22.7728	1.26048	0.906889	0.986255	0.889859	0.699959	0.954922	1.00395	0.842564	0.263305	-0.135522
IPO8	517995	490647	446793	440000	253369	579926	530295	399895	18.9826	18.9043	18.7693	18.7471	17.9509	19.1455	19.0164	18.6093	-2.63742	-2.98486	-3.13672	-3.23223	-3.98445	-2.73773	-2.8578	-3.32094	0.503455	-0.227422
IPO9	1337770	1928310	1932680	1901470	1316140	1863820	1718840	1913900	20.3514	20.8789	20.8822	20.8587	20.3279	20.8298	20.713	20.8681	-1.2686	-1.01028	-1.0238	-1.12069	-1.60745	-1.05341	-1.16124	-1.06212	0.466593	-0.11521
IQGAP1	3954580	4595410	6099300	6169970	5330770	4563240	5679740	5584330	21.9151	22.1318	22.5402	22.5568	22.3459	22.1216	22.4374	22.413	0.295091	0.242576	0.634243	0.57746	0.41058	0.238391	0.563153	0.482752	0.914028	-0.0136237
IQGAP2	1291200	1569240	1454700	1561820	1370310	1688320	1582600	1553000	20.3003	20.5816	20.4723	20.5748	20.3861	20.6872	20.5939	20.5666	-1.31972	-1.30755	-1.43368	-1.40457	-1.54926	-1.19608	-1.28037	-1.36357	0.826943	0.0190589
IQGAP3	637972	410017	381856	347472	546807	445766	548947	745132	19.2831	18.6453	18.5427	18.4065	19.0607	18.7659	19.0663	19.5071	-2.33687	-3.24386	-3.3633	-3.57283	-2.87466	-3.11731	-2.80793	-2.42306	0.346634	0.323474
IRAG2	2105380	2159090	2058700	2145910	1787960	1874930	2334710	2418430	21.0056	21.042	20.9733	21.0332	20.7699	20.8384	21.1548	21.2056	-0.614352	-0.847194	-0.932667	-0.946214	-1.16545	-1.04483	-0.719428	-0.724561	0.590073	-0.0784607
IRF2	2005480	2599150	2380460	2325380	2035180	1909630	2300190	1525670	20.9355	21.3096	21.1828	21.149	20.9567	20.8649	21.1333	20.541	-0.684485	-0.579577	-0.72316	-0.830337	-0.978607	-1.01837	-0.740919	-1.38919	0.0869456	-0.327382
IRF2BP1	1877460	2190410	1320990	1550990	1245060	1628910	1867710	1487100	20.8404	21.0628	20.3332	20.5648	20.2478	20.6355	20.8328	20.5041	-0.779651	-0.826416	-1.57278	-1.41461	-1.68755	-1.24776	-1.0414	-1.42613	0.443316	-0.202345
ISG20L2	28522200	30910700	29206100	28791100	23705100	29431600	31124900	31920800	24.7656	24.8816	24.7998	24.7791	24.4987	24.8109	24.8916	24.928	3.14558	2.99242	2.8938	2.79975	2.56336	2.92763	3.01733	2.99779	0.555192	-0.0813589
IST1	652179	1335760	1190350	1523710	2687240	1351760	1165460	1755100	19.3149	20.3492	20.183	20.5392	21.3577	20.3664	20.1525	20.7431	-2.30509	-1.53996	-1.72301	-1.44021	-0.577639	-1.51683	-1.72177	-1.18708	0.166948	0.50124
ISY1	5079140	10210700	6100290	7056850	11983500	7219710	6555610	9396670	22.2762	23.2836	22.5404	22.7506	23.5145	22.7835	22.6443	23.1637	0.656151	1.39439	0.634477	0.771221	1.57921	0.900273	0.770058	1.23352	0.35295	0.256705
ISYNA1	1281730	1749140	1220860	1141020	1381270	1478870	1204300	1264360	20.2897	20.7382	20.2195	20.1219	20.3976	20.4961	20.1998	20.27	-1.33034	-1.15097	-1.6865	-1.85748	-1.53777	-1.38717	-1.67448	-1.66022	0.754288	-0.0585871
ITGB3BP	5021020	5662540	4812170	4974920	4575260	5465440	4772930	5062050	22.2595	22.433	22.1983	22.2462	22.1254	22.3819	22.1864	22.2713	0.639547	0.543832	0.292287	0.26687	0.19009	0.49867	0.312203	0.34109	0.410179	-0.100121
ITIH2	590622	1410690	1293700	947365	1093640	1414980	1112440	961672	19.1719	20.428	20.3031	19.8536	20.0607	20.4324	20.0853	19.8752	-2.44812	-1.46122	-1.6029	-2.12581	-1.87463	-1.45089	-1.78894	-2.05501	0.674845	0.117145
ITIH3	293276	692989	614384	538320	1140020	638404	633408	1053070	18.1619	19.4025	19.2288	19.0381	20.1206	19.2841	19.2728	20.0062	-3.4581	-2.48671	-2.67719	-2.94127	-1.8147	-2.59912	-2.60146	-1.92403	0.0707639	0.655985
ITPKA	4978540	6763670	7903100	9101870	8416230	7851650	8119640	9639950	22.2473	22.6894	22.914	23.1177	23.0047	22.9046	22.953	23.2006	0.627289	0.800189	1.00802	1.13836	1.06941	1.02133	1.07874	1.27039	0.153712	0.216505
ITPR1	983233	1046200	1237750	1088380	439685	1040440	1121410	829636	19.9072	19.9967	20.2393	20.0538	18.7461	19.9888	20.0969	19.6621	-1.71283	-1.89246	-1.66668	-1.92562	-3.18922	-1.89447	-1.77736	-2.26808	0.228887	-0.482886
ITPR2	3695730	3170810	3938640	3773230	1924060	3409150	3903850	3078810	21.8174	21.5964	21.9093	21.8474	20.8757	21.701	21.8965	21.5539	0.197426	-0.292766	0.00329681	-0.132003	-1.05961	-0.182256	0.0222257	-0.376259	0.250412	-0.342963
ITPR3	3300430	3002510	3918900	3849720	1824180	3148040	3815600	2770150	21.6542	21.5177	21.902	21.8763	20.7988	21.586	21.8635	21.4015	0.0342207	-0.371448	-0.00395199	-0.10305	-1.13652	-0.297214	-0.010762	-0.528668	0.212283	-0.382232
ITPRID2	1787950	1686780	1834110	1998320	898216	1796810	1958480	1405430	20.7699	20.6858	20.8066	20.9304	19.7767	20.777	20.9013	20.4226	-0.850127	-1.20335	-1.09932	-1.04902	-2.15863	-1.10623	-0.972937	-1.50762	0.245424	-0.385902
IWS1	8192580	18738300	14711200	20011700	5944210	3680390	3689630	4494930	22.9659	24.1595	23.8104	24.2543	22.5031	21.8114	21.815	22.0999	1.34588	2.2703	1.90444	2.27497	0.567721	-0.0718093	-0.0591958	0.169666	0.000842903	-1.7973
JADE1	5716870	5389260	5550250	5435210	3657950	4859880	5332100	4144410	22.4468	22.3617	22.4041	22.3739	21.8026	22.2125	22.3463	21.9827	0.826792	0.47247	0.498152	0.394532	-0.132729	0.329253	0.472032	0.0525345	0.0739071	-0.367714
JADE2	6182380	6042580	5659940	5447550	3717650	6064990	6235000	4877420	22.5597	22.5267	22.4324	22.3772	21.826	22.5321	22.572	22.2177	0.939729	0.637547	0.526386	0.397804	-0.109373	0.648837	0.697717	0.287486	0.31792	-0.2442
JARID2	7605180	7063760	7072030	6425410	1866990	7155170	6588680	3112240	22.8586	22.752	22.7537	22.6154	20.8323	22.7706	22.6516	21.5695	1.23855	0.862819	0.847723	0.635985	-1.10305	0.887318	0.777317	-0.360679	0.173483	-0.846042
JMJD6	3642610	3203060	3123260	3368770	2998030	2680580	3087070	3160260	21.7965	21.611	21.5746	21.6838	21.5156	21.3541	21.5578	21.5916	0.176539	-0.278167	-0.331348	-0.295582	-0.419749	-0.529123	-0.316434	-0.338589	0.167057	-0.218834
JUN	2370650	3339110	2927120	3310530	2530120	3423160	3782690	3296230	21.1769	21.671	21.4811	21.6586	21.2708	21.7069	21.851	21.6524	-0.44315	-0.218154	-0.424919	-0.320741	-0.664558	-0.176339	-0.0232594	-0.277815	0.675066	0.0662481
JUNB	2398780	3321720	3358510	3342190	2698180	3111230	3039810	2966890	21.1939	21.6635	21.6794	21.6724	21.3636	21.5691	21.5356	21.5005	-0.426132	-0.225687	-0.226579	-0.30701	-0.571777	-0.314183	-0.338691	-0.429681	0.1714	-0.117231
JUND	2787890	5040320	4923860	6253140	5323050	5822510	5381780	5152750	21.4107	22.2651	22.2314	22.5761	22.3438	22.4732	22.3597	22.2969	-0.20926	0.375898	0.325389	0.596777	0.408489	0.589973	0.485411	0.36671	0.352661	0.190445
JUP	1843770	2302270	2081320	2221420	1812130	2196100	2190060	2367330	20.8142	21.1346	20.9891	21.0831	20.7893	21.0665	21.0625	21.1748	-0.805774	-0.75456	-0.916902	-0.896321	-1.14608	-0.816724	-0.811701	-0.755371	0.706792	-0.0390791
KANSL1	5720090	5773030	6670460	6484050	4383500	5806790	6272050	5108940	22.4476	22.4609	22.6694	22.6285	22.0637	22.4693	22.5805	22.2846	0.827604	0.571711	0.763385	0.649092	0.128319	0.586073	0.706265	0.354392	0.135611	-0.259186
KANSL2	4468120	5170040	4841650	5727270	4141610	5713360	4727370	5196750	22.0912	22.3017	22.2071	22.4494	21.9818	22.4459	22.1726	22.3092	0.471235	0.412558	0.301098	0.470044	0.0464276	0.562671	0.298366	0.378977	0.467514	-0.0921231
KANSL3	12130900	13855500	14138800	14990200	11005300	13579400	15030900	13391500	23.5322	23.724	23.7532	23.8375	23.3917	23.6949	23.8414	23.6748	1.91218	1.83477	1.84719	1.85814	1.45636	1.81168	1.96719	1.74461	0.351523	-0.11811
KARS1	2606760	2824790	3356300	3453760	3501000	2690700	2934060	3442570	21.3138	21.4297	21.6784	21.7197	21.7393	21.3596	21.4845	21.7151	-0.306175	-0.459474	-0.227529	-0.259636	-0.195997	-0.523686	-0.389773	-0.215146	0.854345	-0.0179473
KAT5	1303760	1366190	1939580	2493960	1504400	1936420	2205880	1805650	20.3142	20.3817	20.8873	21.25	20.5208	20.885	21.0729	20.7841	-1.30575	-1.50746	-1.01866	-0.729365	-1.41458	-0.998276	-0.801317	-1.14611	0.822192	0.0502381
KAT6A	28542300	23737600	23915900	22961700	11162400	22888200	24018700	17769400	24.7666	24.5007	24.5115	24.4527	23.4121	24.4481	24.5177	24.0829	3.1466	2.61148	2.6055	2.47335	1.47681	2.56486	2.64341	2.15269	0.166661	-0.499788
KAT6B	2224800	1900300	1848740	1911770	1311480	1908770	1867840	1817540	21.0852	20.8578	20.8181	20.8665	20.3228	20.8642	20.8329	20.7936	-0.534757	-1.03139	-1.08786	-1.11289	-1.61257	-1.01902	-1.0413	-1.13664	0.229852	-0.260659
KAT7	14444300	14449300	14702700	14408400	14523000	13264300	12914700	14820500	23.784	23.7845	23.8096	23.7804	23.7918	23.661	23.6225	23.8211	2.16399	1.89531	1.90361	1.80103	1.8565	1.77781	1.74827	1.89089	0.220246	-0.122619
KAT8	4456130	4636670	5583450	5061180	5253740	5698740	5157500	4054300	22.0874	22.1447	22.4127	22.271	22.3249	22.4422	22.2982	21.951	0.467358	0.255472	0.506756	0.29167	0.389581	0.558975	0.424	0.0208207	0.817695	-0.0319699
KDM1A	23782400	29422500	27822000	28724600	22268200	27729500	25627100	27062700	24.5034	24.8104	24.7297	24.7758	24.4085	24.7249	24.6112	24.6898	2.88339	2.92123	2.82375	2.79641	2.47315	2.84168	2.73693	2.7596	0.149245	-0.153356
KDM1B	4803520	4603590	4625670	4308080	3685370	4570330	4439330	4034110	22.1957	22.1343	22.1412	22.0386	21.8134	22.1239	22.0819	21.9438	0.575659	0.245142	0.235262	0.0592415	-0.121955	0.24063	0.20767	0.0136182	0.210523	-0.193835
KDM2A	39861300	36201400	36144700	36440500	22566800	35064200	35681300	31078900	25.2485	25.1095	25.1073	25.119	24.4277	25.0635	25.0887	24.8894	3.62848	3.22036	3.20131	3.13967	2.49237	3.18026	3.21442	2.95923	0.151679	-0.335884
KDM2B	8269860	7632860	7460320	7323980	4589810	7498490	7975830	6406100	22.9794	22.8638	22.8308	22.8042	22.13	22.8382	22.9272	22.611	1.35943	0.974606	0.924837	0.824824	0.19467	0.954932	1.05296	0.680814	0.24048	-0.300079
KDM3B	2718800	2806290	2886440	2639450	1799700	2757080	3084210	2101740	21.3745	21.4202	21.4609	21.3318	20.7793	21.3947	21.5565	21.0032	-0.245463	-0.468953	-0.445109	-0.647566	-1.15601	-0.488527	-0.317771	-0.927048	0.266378	-0.270565
KDM4B	1291430	935437	1080070	997122	532778	1300270	1453290	1221770	20.3005	19.8353	20.0427	19.9274	19.0232	20.3104	20.4709	20.2205	-1.31946	-2.0539	-1.86327	-2.05196	-2.91216	-1.57286	-1.40335	-1.70966	0.849498	-0.077354
KDM5A	15861200	14113200	13879200	13734300	8860200	13301900	14740700	12241800	23.919	23.7505	23.7264	23.7113	23.0789	23.6651	23.8133	23.5453	2.299	1.86136	1.82045	1.73191	1.14358	1.78189	1.93906	1.61511	0.20316	-0.308268
KDM5B	13275900	12012200	11489400	11078100	8067930	11034900	11545600	9961560	23.6623	23.518	23.4538	23.4012	22.9438	23.3956	23.4608	23.2479	2.0423	1.62881	1.54783	1.42183	1.00843	1.51233	1.5866	1.31774	0.153944	-0.303919
KDM5C	3051720	3031310	2891110	2664920	2404780	2978000	2882500	2789170	21.5412	21.5315	21.4632	21.3457	21.1975	21.5059	21.4589	21.4114	-0.0788107	-0.357676	-0.442777	-0.633711	-0.737859	-0.377324	-0.415351	-0.518796	0.381884	-0.134089
KDM6B	4874770	3972450	4176310	3807910	2063120	4125100	4064870	3015700	22.2169	21.9216	21.9938	21.8606	20.9764	21.976	21.9548	21.5241	0.596901	0.0324116	0.087828	-0.118804	-0.958936	0.0927611	0.0805372	-0.406139	0.187592	-0.447528
KDM7A	3762440	3413150	3336500	3204950	2113340	3316320	3269310	2501210	21.8432	21.7027	21.6699	21.6119	21.0111	21.6612	21.6406	21.2542	0.223235	-0.186514	-0.236065	-0.367502	-0.924239	-0.222085	-0.233686	-0.676006	0.137982	-0.372292
KEAP1	1474830	1191950	1298860	1341470	977112	1098260	1263050	1108860	20.4921	20.1849	20.3088	20.3554	19.8982	20.0668	20.2685	20.0806	-1.12788	-1.70429	-1.59715	-1.62399	-2.03717	-1.81645	-1.60576	-1.84955	0.100046	-0.313902
KHDRBS1	100868000	133737000	146235000	148227000	151501000	112229000	139599000	157922000	26.5879	26.9948	27.1237	27.1432	27.1748	26.7419	27.0567	27.2346	4.96789	5.10564	5.21774	5.16386	5.23942	4.85863	5.18247	5.30444	0.785796	0.0324571
KHDRBS3	393583	1540850	922143	1508200	1555430	935396	958933	1352230	18.5863	20.5553	19.8146	20.5244	20.5689	19.8352	19.8711	20.3669	-3.03369	-1.33389	-2.09134	-1.45498	-1.36645	-2.04802	-2.00317	-1.56329	0.610509	0.233241
KHSRP	23225400	39946500	47793300	52711700	45148800	37876300	38891700	41121700	24.4692	25.2516	25.5103	25.6516	25.4282	25.1748	25.213	25.2934	2.8492	3.36238	3.60434	3.67225	3.49285	3.29156	3.33872	3.3632	0.99822	-0.000459987
KIAA0753	2459610	2164830	2525090	2425780	1078420	2337410	2392000	1764270	21.23	21.0458	21.2679	21.21	20.0405	21.1565	21.1898	20.7506	-0.390004	-0.843363	-0.638066	-0.769355	-1.89484	-0.726757	-0.684454	-1.17956	0.201711	-0.461207
KIDINS220	1902410	2037770	2808130	2635980	1378290	2401500	2244040	1332100	20.8594	20.9586	21.4212	21.3299	20.3944	21.1955	21.0977	20.3453	-0.760605	-0.930626	-0.484791	-0.649464	-1.54088	-0.687732	-0.776573	-1.58493	0.164843	-0.441158
KIF14	2136170	1861720	1943100	1693710	907206	1929230	1996160	1564050	21.0266	20.8282	20.8899	20.6918	19.7911	20.8796	20.9288	20.5769	-0.593407	-1.06098	-1.01604	-1.28762	-2.14426	-1.00364	-0.945444	-1.35334	0.291109	-0.372162
KIF18A	1608630	1427690	1548160	1452570	604182	1317520	1509060	1014720	20.6174	20.4453	20.5621	20.4702	19.2046	20.3294	20.5252	19.9527	-1.0026	-1.44393	-1.34385	-1.5092	-2.73071	-1.55384	-1.34902	-1.97755	0.154271	-0.577886
KIF18B	6914050	6434730	6295150	6346030	5253530	6032870	6303400	5650060	22.7211	22.6174	22.5858	22.5974	22.3249	22.5244	22.5877	22.4298	1.1011	0.728262	0.67984	0.618051	0.389523	0.641176	0.713458	0.499634	0.149276	-0.220865
KIF20A	7629570	6512830	6462590	5866650	3950870	6566580	6275950	5149430	22.8632	22.6349	22.6237	22.4841	21.9137	22.6467	22.5814	22.296	1.24317	0.745667	0.717712	0.504733	-0.0215937	0.763474	0.707162	0.36578	0.195886	-0.349114
KIF20B	2798780	2503200	3117390	2984940	2209400	2568680	3297920	2682210	21.4164	21.2553	21.5719	21.5093	21.0752	21.2926	21.6531	21.355	-0.203635	-0.633844	-0.334062	-0.470101	-0.860109	-0.590641	-0.221115	-0.57521	0.385303	-0.151358
KIF22	39613000	36316000	36331900	34739300	25347600	35700900	34487600	28829300	25.2395	25.1141	25.1147	25.0501	24.5953	25.0895	25.0396	24.781	3.61947	3.22492	3.20876	3.07069	2.66001	3.20622	3.16533	2.85083	0.12865	-0.310361
KIF23	8446690	7966770	8839660	8316860	4505840	8182100	8571220	6150200	23.01	22.9256	23.0756	22.9876	22.1034	22.964	23.0311	22.5522	1.38995	1.03638	1.16959	1.00824	0.168032	1.0808	1.15683	0.622001	0.185865	-0.394123
KIF2A	8950850	8454460	9239490	9285110	8475060	8343670	8867440	8789250	23.0936	23.0113	23.1394	23.1465	23.0148	22.9923	23.0801	23.0673	1.47359	1.12209	1.23341	1.16712	1.07946	1.10901	1.20585	1.13711	0.238485	-0.116197
KIF2C	3834520	3998890	3907190	3734820	2906250	3881660	3869280	3160100	21.8706	21.9312	21.8977	21.8326	21.4707	21.8882	21.8836	21.5915	0.250613	0.0419821	-0.00826933	-0.146765	-0.464605	0.00500579	0.00939319	-0.338662	0.170792	-0.231607
KIF4A	2982170	3531520	3491680	3530690	2292510	3526750	3264530	3018670	21.5079	21.7519	21.7355	21.7515	21.1285	21.7499	21.6384	21.5255	-0.112071	-0.137328	-0.170479	-0.227853	-0.806836	-0.133329	-0.235797	-0.404719	0.213646	-0.233237
KIF5B	502001	567020	505474	531110	550794	546797	393855	575575	18.9373	19.113	18.9473	19.0187	19.0712	19.0606	18.5873	19.1346	-2.68267	-2.77614	-2.95869	-2.96072	-2.86418	-2.82259	-3.28693	-2.79555	0.50155	-0.0977578
KIFBP	1353100	1701460	2001740	2030390	579167	1434420	1324880	1284350	20.3678	20.6983	20.9328	20.9533	19.1436	20.452	20.3374	20.2926	-1.25216	-1.19084	-0.973146	-1.02605	-2.79171	-1.4312	-1.53681	-1.63759	0.099685	-0.738778
KIFC1	7422380	6423010	6120290	5761740	3988930	6432150	6147060	5026770	22.8235	22.6148	22.5452	22.4581	21.9276	22.6169	22.5515	22.2612	1.20345	0.725632	0.639199	0.478701	-0.00776224	0.733633	0.677224	0.330999	0.207442	-0.328221
KIN	10759900	11868800	11994800	12502600	11968900	9421360	11685200	13783500	23.3592	23.5007	23.5159	23.5757	23.5128	23.1675	23.4782	23.7164	1.73916	1.61148	1.60994	1.59635	1.57745	1.28427	1.60394	1.78624	0.526924	-0.0762586
KLC1	1742200	1481430	1720940	1208430	1266800	1784510	1993770	1329670	20.7325	20.4986	20.7148	20.2047	20.2728	20.7671	20.9271	20.3426	-0.887523	-1.39063	-1.1912	-1.77467	-1.66257	-1.11614	-0.947173	-1.58756	0.948082	-0.0173571
KLF1	1337390	1425580	1562810	1385120	1415550	1633530	1892740	1828260	20.351	20.4431	20.5757	20.4016	20.4329	20.6396	20.852	20.802	-1.26901	-1.44607	-1.33026	-1.57779	-1.5024	-1.24367	-1.0222	-1.12816	0.199516	0.181675
KLF16	1489480	1949020	2025670	1973060	1849690	1788710	1923660	1676560	20.5064	20.8943	20.95	20.912	20.8189	20.7705	20.8754	20.6771	-1.11362	-0.994868	-0.956001	-1.06737	-1.11648	-1.11275	-0.998818	-1.25313	0.220903	-0.0873279
KLF3	586631	879693	901208	925363	754843	963716	924649	689898	19.1621	19.7466	19.7815	19.8197	19.5258	19.8783	19.8185	19.396	-2.45791	-2.14254	-2.12447	-2.15971	-2.40951	-2.00499	-2.05569	-2.53418	0.85225	-0.0299352
KLHL22	803334	924130	773994	910539	923891	662759	501152	804766	19.6156	19.8177	19.562	19.7964	19.8174	19.3381	18.9349	19.6182	-2.00436	-2.07145	-2.344	-2.18301	-2.11797	-2.54511	-2.93935	-2.31199	0.161739	-0.327898
KLHL7	2879900	3161110	2889600	2822450	2643700	3242940	3028590	3641370	21.4576	21.592	21.4624	21.4285	21.3341	21.6289	21.5302	21.7961	-0.162415	-0.297186	-0.443531	-0.550855	-0.601205	-0.254366	-0.344026	-0.134151	0.825551	0.0300599
KMT2A	32790700	27978400	28835200	26909300	15205400	27670800	29624900	22871100	24.9668	24.7378	24.7813	24.6816	23.8581	24.7219	24.8203	24.447	3.34678	2.84862	2.87536	2.70223	1.92275	2.83862	2.94607	2.51682	0.210312	-0.387183
KMT2B	9347900	8860830	9493630	9402080	5840090	8971730	10055100	8352490	23.1562	23.079	23.1785	23.1645	22.4776	23.097	23.2614	22.9938	1.53621	1.18982	1.27256	1.18518	0.542226	1.21372	1.38718	1.06357	0.286444	-0.244267
KMT2D	1151830	1082900	1343200	1256080	789378	1193810	1351850	1219140	20.1355	20.0465	20.3572	20.2605	19.5904	20.1871	20.3665	20.2174	-1.4845	-1.84272	-1.54873	-1.71887	-2.34497	-1.69609	-1.50774	-1.71277	0.44964	-0.166688
KMT5A	7209570	7723830	7038300	7110880	6252450	7018950	7501020	7039560	22.7815	22.8809	22.7468	22.7616	22.576	22.7428	22.8387	22.7471	1.16148	0.991699	0.840826	0.782224	0.640657	0.859587	0.964415	0.816853	0.29944	-0.123679
KMT5B	2917390	2957900	2662520	2635860	1656660	2762650	2647450	1986410	21.4762	21.4961	21.3444	21.3298	20.6598	21.3976	21.3362	20.9217	-0.143755	-0.393044	-0.561608	-0.64953	-1.27549	-0.485615	-0.538068	-1.00847	0.138991	-0.389925
KMT5C	7210700	7056400	6365270	6121610	4054990	7190200	6085390	5477910	22.7817	22.7505	22.6018	22.5455	21.9513	22.7776	22.5369	22.3852	1.16171	0.861315	0.695821	0.566107	0.0159343	0.894364	0.662678	0.454993	0.220879	-0.314245
KNL1	668215	620022	663575	601516	1035020	612846	550427	617218	19.35	19.242	19.3399	19.1982	19.9812	19.2252	19.0702	19.2354	-2.27005	-2.64722	-2.56607	-2.78113	-1.9541	-2.65807	-2.80405	-2.69478	0.869905	0.0383667
KNOP1	28862900	36092400	33002400	34844700	31665500	33992100	34894500	36265100	24.7827	25.1052	24.9761	25.0544	24.9164	25.0187	25.0565	25.1121	3.16271	3.21601	3.0701	3.07506	2.98108	3.13546	3.18226	3.18188	0.862117	-0.0108024
KPNA1	10772500	13241400	12553100	12755200	11521900	12889000	13760100	12815900	23.3608	23.6586	23.5815	23.6046	23.4579	23.6196	23.714	23.6114	1.74085	1.76937	1.67557	1.62521	1.52254	1.7364	1.83975	1.68123	0.920757	-0.00776857
KPNA2	121414000	178107000	147932000	154989000	125897000	157027000	157219000	150252000	26.8554	27.4082	27.1404	27.2076	26.9077	27.2264	27.2282	27.1628	5.23536	5.51898	5.23439	5.22822	4.97234	5.3432	5.35396	5.23261	0.51691	-0.0787109
KPNA3	7098620	9210580	8089200	7913930	5988300	7958510	9144440	5762690	22.7591	23.1349	22.9476	22.916	22.5137	22.9241	23.1245	22.4583	1.13911	1.24567	1.0416	0.936591	0.578382	1.04083	1.25022	0.52811	0.272567	-0.241355
KPNA4	10563100	11492400	10496600	11317000	8002400	10166900	11742800	10097800	23.3325	23.4542	23.3234	23.432	22.932	23.2774	23.4853	23.2675	1.71253	1.56499	1.41745	1.45262	0.996669	1.39414	1.61103	1.33734	0.223936	-0.202102
KPNA5	769261	1119870	924506	924566	896156	830841	985038	848726	19.5531	20.0949	19.8183	19.8184	19.7734	19.6642	19.9098	19.6949	-2.06689	-1.79429	-2.08764	-2.16095	-2.16194	-2.21902	-1.96442	-2.23526	0.293254	-0.117718
KPNA6	13359200	16209900	12625800	14296400	13305800	16910400	15745400	16168400	23.6713	23.9504	23.5899	23.7691	23.6656	24.0114	23.9084	23.9467	2.05133	2.06119	1.6839	1.78978	1.73022	2.12817	2.03419	2.01647	0.551435	0.0807142
KPNA7	29927500	31259200	25013700	27460700	19871100	33216900	20744300	27409500	24.835	24.8978	24.5762	24.7109	24.2442	24.9854	24.3062	24.7082	3.21497	3.00859	2.67025	2.73149	2.30884	3.10218	2.43197	2.77797	0.300288	-0.251085
KPNB1	104422000	118347000	107705000	113483000	97728400	101453000	104898000	115660000	26.6379	26.8184	26.6825	26.7579	26.5423	26.5962	26.6444	26.7853	5.01785	4.92926	4.77654	4.77853	4.60694	4.713	4.77017	4.85511	0.129293	-0.139238
KRI1	28319300	33006700	28790200	31732900	32109200	27092900	32057300	35411900	24.7553	24.9763	24.7791	24.9195	24.9365	24.6914	24.9341	25.0777	3.13528	3.08707	2.8731	2.9401	3.00115	2.80817	3.05991	3.14753	0.962029	-0.0046985
KRR1	91949900	127844000	101147000	112179000	112124000	108590000	99565800	125963000	26.4543	26.9298	26.5919	26.7412	26.7405	26.6943	26.5691	26.9084	4.83434	5.04062	4.68591	4.76185	4.80519	4.81108	4.69491	4.97822	0.933882	-0.00833325
KRT1	23723600	41313000	27375700	23730800	37223000	35981800	17762600	11726800	24.4998	25.3001	24.7064	24.5003	25.1497	25.1008	24.0823	23.4833	2.87982	3.41091	2.80042	2.52088	3.21436	3.21753	2.2081	1.55311	0.471203	-0.354736
KRT10	22654700	28799700	25508100	22865500	31234100	32342500	21664500	22784600	24.4333	24.7796	24.6045	24.4467	24.8966	24.9469	24.3688	24.4416	2.8133	2.89036	2.69848	2.4673	2.96129	3.06369	2.49459	2.51135	0.826576	0.040368
KRT14	2137530	2391450	2142040	2567660	2923710	2682430	1351290	1214910	21.0275	21.1895	21.0306	21.292	21.4794	21.3551	20.3659	20.2124	-0.592488	-0.699732	-0.875415	-0.687349	-0.455964	-0.528127	-1.50833	-1.71778	0.378477	-0.338806
KRT18	443535000	810570000	565121000	634476000	992096000	622384000	574209000	869890000	28.7245	29.5944	29.074	29.241	29.8859	29.2132	29.097	29.6963	7.10447	7.70518	7.16801	7.26162	7.95057	7.32999	7.22276	7.76606	0.289179	0.257526
KRT19	166850000	334431000	228075000	254191000	453877000	260550000	235138000	386330000	27.314	28.3171	27.7649	27.9213	28.7577	27.957	27.8089	28.5253	5.69397	6.42795	5.85896	5.94197	6.82239	6.07375	5.93469	6.59506	0.206841	0.37576
KRT2	10076500	9648180	7814560	7132010	13216400	14622800	7185370	6746390	23.2645	23.2018	22.8977	22.7659	23.6558	23.8017	22.7766	22.6857	1.64449	1.31264	0.991764	0.786505	1.72049	1.91848	0.90239	0.755483	0.701187	0.140362
KRT5	1804060	2173770	1768670	1786880	2994400	2219920	1144750	1046870	20.7828	21.0518	20.7542	20.769	21.5138	21.0821	20.1266	19.9977	-0.837186	-0.837418	-1.15174	-1.21036	-0.421497	-0.80116	-1.74764	-1.93255	0.602445	-0.216536
KRT8	708367000	1342810000	950592000	1013840000	1779340000	971221000	942118000	1591140000	29.3999	30.3226	29.8243	29.9172	30.7287	29.8552	29.8113	30.5674	7.77992	8.43342	7.91828	7.93781	8.79336	7.97199	7.93709	8.63721	0.281845	0.317555
KRT9	6908920	14658000	7155820	5037930	13292600	8187630	4069660	2367370	22.72	23.8052	22.7707	22.2644	23.6641	22.965	21.9565	21.1749	1.10003	1.916	0.864716	0.285027	1.72879	1.08178	0.0822363	-0.755347	0.46626	-0.507079
KTN1	1437310	2873720	2932460	3554080	3574440	3129240	2773410	2488730	20.4549	21.4545	21.4837	21.761	21.7693	21.5774	21.4032	21.247	-1.16506	-0.434698	-0.422289	-0.218327	-0.166047	-0.305856	-0.471011	-0.683222	0.545767	0.15356
L1RE1	1164950	2020510	1440140	1825250	1935450	1581720	1613520	2143330	20.1518	20.9463	20.4578	20.7997	20.8842	20.5931	20.6218	21.0314	-1.46816	-0.942898	-1.44819	-1.17971	-1.05109	-1.29017	-1.25246	-0.898778	0.413093	0.136614
L3MBTL2	7319120	8856120	7596390	8243190	8304490	7650710	7909440	8489410	22.8032	23.0782	22.8569	22.9748	22.9855	22.8672	22.9151	23.0172	1.18324	1.18906	0.950913	0.995399	1.05013	0.983925	1.0409	1.08703	0.585874	-0.0391544
L3MBTL3	11151100	9109000	9823320	10225500	7388080	8556440	10937500	10870900	23.4107	23.1189	23.2278	23.2857	22.8168	23.0286	23.3828	23.374	1.79068	1.22968	1.32181	1.3063	0.881435	1.14534	1.50854	1.44377	0.419726	-0.167344
LAMP2	656936	1461120	1174560	1590860	3514050	1725570	1144390	1793310	19.3254	20.4786	20.1637	20.6014	21.7447	20.7186	20.1261	20.7742	-2.29461	-1.41054	-1.74228	-1.378	-0.190629	-1.16459	-1.74809	-1.15601	0.155615	0.641525
LAMTOR1	7724080	17300000	16930800	21340000	20448200	18205500	18158900	25108900	22.8809	24.0443	24.0131	24.3471	24.2855	24.1179	24.1142	24.5817	1.26093	2.15508	2.10718	2.36768	2.35014	2.23463	2.23993	2.65149	0.207076	0.396331
LAMTOR2	2041420	4354830	3680590	4491150	2882350	4621700	3816520	5239590	20.9611	22.0542	21.8115	22.0987	21.4588	22.14	21.8638	22.321	-0.65886	0.164999	-0.0944637	0.119281	-0.476518	0.256756	-0.0104142	0.390822	0.579848	0.157422
LAMTOR3	3701590	9524180	8118600	9995690	9559900	5163850	5236770	8069940	21.8197	23.1832	22.9528	23.2529	23.1886	22.3	22.3202	22.9441	0.199712	1.29398	1.04683	1.2735	1.25323	0.416779	0.446005	1.01393	0.624971	-0.17102
LANCL2	707703	655329	714423	581836	403503	508038	872563	642898	19.4328	19.3219	19.4464	19.1503	18.6222	18.9546	19.7349	19.2942	-2.18722	-2.56732	-2.45955	-2.82912	-3.31311	-2.92866	-2.13934	-2.63597	0.428958	-0.243467
LAP3	1913940	2045020	1958990	1878950	1480270	2149730	1891500	1846400	20.8681	20.9637	20.9017	20.8415	20.4974	21.0357	20.8511	20.8163	-0.751887	-0.925502	-1.00429	-1.13788	-1.4379	-0.847512	-1.02314	-1.11392	0.353052	-0.150729
LARP1	2685030	3170660	3676710	3464470	3833200	3230900	3276840	3001060	21.3565	21.5964	21.81	21.7242	21.8701	21.6235	21.6439	21.517	-0.263495	-0.292834	-0.0959853	-0.255169	-0.0652148	-0.259732	-0.230367	-0.41316	0.863023	-0.0152474
LARP4	1035250	1211300	1457210	1669170	1203220	1341630	1610400	1324850	19.9815	20.2081	20.4748	20.6707	20.1985	20.3556	20.619	20.3374	-1.63845	-1.68106	-1.43119	-1.30867	-1.73686	-1.52768	-1.25525	-1.5928	0.924052	-0.0133052
LARP4B	1719840	2333290	2027450	2351420	1956380	2220200	2010550	1959410	20.7138	21.1539	20.9512	21.1651	20.8998	21.0823	20.9392	20.902	-0.906159	-0.735252	-0.954734	-0.814271	-1.03558	-0.800978	-0.935081	-1.02821	0.232783	-0.0973584
LARP7	7391270	7624830	7342270	7563520	6333650	7029740	7156150	7821830	22.8174	22.8623	22.8078	22.8506	22.5946	22.745	22.7708	22.8991	1.19739	0.973088	0.901825	0.871254	0.659273	0.861803	0.896512	0.968874	0.210065	-0.139274
LARS1	18361300	21188900	26078100	25490100	20238300	25167900	27104800	25546700	24.1302	24.3368	24.6363	24.6034	24.2706	24.5851	24.692	24.6066	2.51016	2.44762	2.73037	2.62406	2.33525	2.70184	2.8178	2.67643	0.670577	0.0547811
LAS1L	122667000	118438000	110421000	109679000	83760600	112616000	103964000	106536000	26.8702	26.8196	26.7184	26.7087	26.3198	26.7468	26.6315	26.6668	5.25017	4.93037	4.81247	4.72934	4.38444	4.8636	4.75727	4.73656	0.164294	-0.24512
LBR	35509000	41311600	51371000	56669100	42617500	43115100	49119600	41228100	25.0817	25.3	25.6145	25.7561	25.3449	25.3617	25.5498	25.2971	3.46168	3.41086	3.70848	3.77669	3.40961	3.47845	3.67555	3.36692	0.383914	-0.106791
LCOR	3292170	2972840	2785550	2944410	1951380	2714860	3235940	2885610	21.6506	21.5034	21.4095	21.4895	20.8961	21.3724	21.6258	21.4604	0.0306055	-0.385776	-0.496438	-0.489825	-1.03927	-0.51079	-0.248487	-0.469756	0.313027	-0.231717
LCP1	3254340	4590910	3940970	4418740	5525520	3234200	4310870	4209550	21.6339	22.1303	21.9101	22.0752	22.3977	21.625	22.0395	22.0052	0.0139317	0.241163	0.00415002	0.0958315	0.462346	-0.258259	0.165307	0.0750338	0.894826	0.022338
LDB1	3922020	3571030	2963040	3340080	5124620	3170130	3482240	5547590	21.9032	21.7679	21.4986	21.6715	22.289	21.5961	21.7316	22.4034	0.283164	-0.121277	-0.407323	-0.307921	0.353681	-0.287126	-0.142656	0.473229	0.361804	0.237621
LDHA	4889480	6074630	4936960	5713360	7110860	4366710	4802260	5953900	22.2212	22.5344	22.2352	22.4459	22.7616	22.0581	22.1953	22.5054	0.601248	0.645179	0.329222	0.466536	0.82626	0.174879	0.321041	0.575203	0.831448	-0.0362004
LDHB	5160780	7408330	6649220	7415860	6541050	6903090	7169020	5796710	22.2992	22.8207	22.6648	22.8222	22.6411	22.7188	22.7733	22.4668	0.679156	0.931531	0.758784	0.84281	0.705758	0.835574	0.899104	0.536602	0.568467	-0.0588107
LEMD2	12293700	21436200	18249300	22155500	29585500	19658800	20790000	24041800	23.5514	24.3535	24.1213	24.4012	24.8184	24.2287	24.3094	24.519	1.93141	2.46436	2.21537	2.42179	2.88305	2.34544	2.43515	2.58884	0.122176	0.304886
LEMD3	7906920	7574420	11042300	10178300	6582820	7902740	9935150	7422130	22.9147	22.8527	23.3965	23.279	22.6503	22.9139	23.2441	22.8234	1.29468	0.963518	1.49057	1.29962	0.714942	1.03068	1.36987	0.893201	0.19404	-0.259923
LENG1	305318	652545	458099	491227	1235370	422391	517591	967024	18.22	19.3157	18.8053	18.906	20.2365	18.6882	18.9815	19.8832	-3.40004	-2.57347	-3.10067	-3.07334	-1.69882	-3.19501	-2.89279	-2.04701	0.206959	0.578473
LENG8	8910980	7980960	9469960	9912950	6790550	8625940	9475390	7986070	23.0872	22.9281	23.1749	23.2409	22.6951	23.0403	23.1758	22.9291	1.46715	1.03894	1.26896	1.26151	0.759764	1.15701	1.30151	0.998853	0.211819	-0.204855
LEO1	2670120	6308010	5028840	5970050	7206180	5088920	4501190	5318080	21.3485	22.5888	22.2618	22.5093	22.7808	22.2789	22.1019	22.3425	-0.271529	0.699567	0.355825	0.529939	0.84547	0.395691	0.227634	0.412273	0.594396	0.141817
LETM1	1269440	2013560	1816530	2013860	3192460	1877510	1935350	2222860	20.2758	20.9413	20.7928	20.9415	21.6062	20.8404	20.8842	21.084	-1.34424	-0.947869	-1.11322	-1.03784	-0.329095	-1.04285	-0.990077	-0.846215	0.160105	0.308732
LGALS1	446510	666522	694181	585792	844702	1049150	637878	702772	18.7683	19.3463	19.405	19.16	19.6881	20.0008	19.2829	19.4227	-2.85167	-2.54289	-2.50102	-2.81934	-2.24725	-1.88245	-2.59132	-2.5075	0.101584	0.3716
LGALS8	3269580	5119130	4337700	4855280	4880270	4250060	4622620	6254280	21.6407	22.2875	22.0485	22.2111	22.2185	22.0191	22.1403	22.5764	0.020672	0.398281	0.142529	0.231751	0.283197	0.135815	0.266039	0.646212	0.3621	0.134507
LIG3	2594000	2391560	2621370	2540820	2101480	2482850	2581450	2178060	21.3067	21.1895	21.3219	21.2769	21.003	21.2436	21.2998	21.0546	-0.313255	-0.699665	-0.58408	-0.702509	-0.932358	-0.639671	-0.57449	-0.875588	0.203538	-0.18065
LIMA1	13692500	19354700	22040600	25291000	19765500	20017900	24239700	24112600	23.7069	24.2062	24.3937	24.5921	24.2365	24.2548	24.5309	24.5233	2.08688	2.31699	2.48769	2.61275	2.30115	2.37155	2.65663	2.59308	0.492676	0.104524
LIN28B	11519900	17514900	13165000	14697700	13209500	16646900	13675100	14985100	23.4576	24.0621	23.6502	23.8091	23.6551	23.9888	23.705	23.837	1.83762	2.17289	1.74423	1.82971	1.71974	2.10551	1.83081	1.90682	0.966936	-0.00539511
LLPH	40707500	40685000	43961700	44339300	31620100	44513100	39919200	42561400	25.2788	25.278	25.3897	25.4021	24.9143	25.4077	25.2506	25.343	3.65879	3.38881	3.48377	3.42271	2.97901	3.52449	3.37634	3.41284	0.27629	-0.165351
LMAN1	3528680	3878130	4439450	4799190	8753020	4532590	4321720	5440300	21.7507	21.8869	22.0819	22.1944	23.0613	22.1119	22.0432	22.3753	0.130695	-0.00225628	0.17598	0.214987	1.12602	0.228668	0.168934	0.445054	0.197221	0.362316
LMAN2	4808590	6730800	7807180	7929010	9657080	6460490	6522270	7261220	22.1972	22.6823	22.8964	22.9187	23.2032	22.6232	22.6369	22.7918	0.57718	0.79316	0.990401	0.939337	1.26782	0.739975	0.762702	0.86158	0.610261	0.0830004
LMNA	299995000	512348000	369980000	417738000	538796000	436648000	382249000	518706000	28.1604	28.9325	28.4629	28.638	29.0052	28.7019	28.5099	28.9503	6.54036	7.04336	6.5569	6.65865	7.06983	6.81866	6.6357	7.02014	0.273084	0.186263
LMNB1	317037000	561181000	402003000	457975000	656018000	436416000	420090000	561675000	28.2401	29.0639	28.5826	28.7707	29.2892	28.7011	28.6461	29.0652	6.62007	7.1747	6.67666	6.79132	7.35383	6.81789	6.77188	7.13496	0.314741	0.20395
LMNB2	117645000	218404000	135964000	163959000	246835000	153307000	145749000	232485000	26.8099	27.7024	27.0186	27.2888	27.879	27.1918	27.1189	27.7926	5.18986	5.81324	5.11268	5.30939	5.94364	5.30861	5.24467	5.86236	0.3703	0.233529
LMO2	2312380	2814150	2081810	2644790	2374100	2710100	2361800	2931600	21.1409	21.4243	20.9894	21.3347	21.1789	21.3699	21.1715	21.4833	-0.479055	-0.464918	-0.916562	-0.64465	-0.756383	-0.513322	-0.702785	-0.446944	0.873589	0.0214378
LMTK2	639802	1365910	1482090	1653730	1588770	2029900	1838660	1669780	19.2873	20.3814	20.4992	20.6573	20.5995	20.953	20.8102	20.6712	-2.33273	-1.50775	-1.40677	-1.32208	-1.33585	-0.930259	-1.06402	-1.25897	0.121168	0.495058
LONP1	10552300	11627000	12132300	12677900	10647800	11175000	10775000	10666200	23.3311	23.471	23.5323	23.5958	23.3441	23.4138	23.3612	23.3465	1.71105	1.58179	1.62638	1.61644	1.40872	1.53053	1.48694	1.41634	0.00500217	-0.17328
LONP2	887450	935605	991022	982823	634268	948300	925425	802126	19.7593	19.8355	19.9186	19.9066	19.2747	19.855	19.8198	19.6135	-1.86069	-2.05364	-1.98741	-2.0728	-2.6606	-2.02825	-2.05448	-2.31673	0.16147	-0.271378
LRIF1	22715700	26170100	23112300	23723000	18065100	24476000	24948400	23519100	24.4372	24.6414	24.4622	24.4998	24.1067	24.5449	24.5724	24.4873	2.81718	2.75223	2.55619	2.52041	2.17137	2.66163	2.6982	2.55713	0.368459	-0.139421
LRPPRC	33319600	31343900	43492600	41689900	31180100	35203100	37070200	28158200	24.9899	24.9017	25.3743	25.3132	24.8941	25.0692	25.1438	24.7471	3.36987	3.0125	3.4683	3.33382	2.95879	3.18596	3.26952	2.81685	0.147199	-0.23834
LRRC40	993967	1094220	1168120	986877	1214780	1181070	940748	1028570	19.9228	20.0615	20.1558	19.9125	20.2123	20.1717	19.8435	19.9722	-1.69716	-1.82771	-1.75021	-2.06686	-1.72307	-1.71157	-2.03079	-1.95799	0.86557	-0.0203687
LRRC47	1277980	1402950	1654790	1589980	929038	1318950	1383670	1285200	20.2854	20.42	20.6582	20.6006	19.8254	20.331	20.4001	20.2936	-1.33457	-1.46915	-1.24775	-1.37879	-2.10995	-1.55228	-1.47417	-1.63664	0.0959982	-0.335693
LRRC59	9755020	11962000	14761800	16824600	9461150	14804600	13244800	10020200	23.2177	23.512	23.8154	24.0041	23.1736	23.8195	23.6589	23.2564	1.59771	1.62277	1.9094	2.0247	1.23825	1.93631	1.78468	1.32621	0.328629	-0.217282
LRRFIP2	954053	1335100	1430790	1291740	638889	823885	1091550	898404	19.8637	20.3485	20.4484	20.3009	19.2852	19.6521	20.0579	19.777	-1.75629	-1.54067	-1.45759	-1.67849	-2.65012	-2.23115	-1.81629	-2.15319	0.0315358	-0.604432
LRWD1	5106060	5534770	5862530	5596520	3421340	4838420	4731860	4196890	22.2838	22.4001	22.4831	22.4161	21.7061	22.2061	22.174	22.0009	0.663777	0.510906	0.577123	0.436726	-0.229203	0.322868	0.299735	0.0706885	0.0368502	-0.431111
LSM10	3151310	2725110	2953660	2066460	3346560	2809590	2571890	2880390	21.5875	21.3779	21.4941	20.9787	21.6742	21.4219	21.2944	21.4578	-0.0324816	-0.511303	-0.411897	-1.00064	-0.261085	-0.461308	-0.579843	-0.472368	0.840312	0.0454298
LSM11	1980580	2782580	2201710	2286260	2377980	2389530	2366930	2967760	20.9175	21.408	21.0702	21.1246	21.1813	21.1883	21.1746	21.5009	-0.70251	-0.481194	-0.835776	-0.854814	-0.754027	-0.694941	-0.699655	-0.429258	0.536383	0.0741034
LSM12	1074130	1238700	1111530	1369540	1530760	1617550	1361750	1521470	20.0347	20.2404	20.0841	20.3853	20.5458	20.6254	20.377	20.537	-1.58526	-1.64879	-1.82185	-1.59411	-1.38952	-1.25786	-1.49721	-1.39317	0.00944247	0.278068
LSM14A	5974640	6306180	5753090	6339850	8269190	3785880	6684100	9415440	22.5104	22.5883	22.4559	22.596	22.9793	21.8522	22.6723	23.1666	0.890418	0.699149	0.549936	0.616645	1.04398	-0.0310393	0.798061	1.2364	0.815292	0.0728129
LSM14B	1043290	1245830	1270740	1295640	1545100	1076110	1285180	1500000	19.9927	20.2487	20.2772	20.3052	20.5593	20.0374	20.2935	20.5165	-1.62729	-1.64051	-1.62873	-1.67414	-1.37606	-1.84584	-1.5807	-1.41367	0.469116	0.088599
LSM2	30470500	50501600	43951800	44482400	53049900	38675300	32331700	46243700	24.8609	25.5898	25.3894	25.4067	25.6608	25.2049	24.9464	25.4628	3.24091	3.70064	3.48345	3.42736	3.72551	3.32167	3.07221	3.53255	0.778596	-0.0501029
LSM3	23358800	69801100	47514000	55707900	68179500	58293000	42401400	77275400	24.4775	26.0567	25.5018	25.7314	26.0228	25.7968	25.3376	26.2035	2.85746	4.16756	3.59588	3.75201	4.0875	3.91358	3.46337	4.2733	0.33933	0.341213
LSM4	23655600	36905500	34099500	41628800	32183000	35363500	32113200	36457400	24.4957	25.1373	25.0232	25.3111	24.9398	25.0758	24.9367	25.1197	2.87568	3.24815	3.11728	3.33171	3.00446	3.19252	3.06242	3.18951	0.791448	-0.0309733
LSM5	2053690	18591000	12145400	12094300	6270570	17668400	15822600	8827500	20.9698	24.1481	23.5339	23.5278	22.5802	24.0747	23.9155	23.0736	-0.650215	2.25891	1.62794	1.54845	0.644832	2.19143	2.04124	1.14337	0.692255	0.308947
LSM6	9814210	18665700	13534500	16122400	19783300	17025500	14255700	20909400	23.2264	24.1539	23.6901	23.9426	24.2378	24.0212	23.765	24.3176	1.60644	2.2647	1.78417	1.96319	2.30245	2.13796	1.89079	2.38745	0.176067	0.275037
LSM7	15664100	26115600	20378300	24846800	22197900	33045400	20874500	28272100	23.901	24.6384	24.2805	24.5666	24.4039	24.9779	24.3152	24.7529	2.28096	2.74922	2.37456	2.58718	2.46859	3.09471	2.441	2.82267	0.315178	0.208761
LSM8	25070100	43014500	34948600	35209900	50789100	32522500	25608700	46707900	24.5795	25.3583	25.0587	25.0695	25.598	24.9549	24.6101	25.4772	2.95946	3.46913	3.15276	3.09011	3.66268	3.0717	2.73589	3.54696	0.735932	0.0864425
LTV1	715948	1029560	902461	853552	1127920	852106	813843	1055780	19.4495	19.9736	19.7835	19.7031	20.1052	19.7007	19.6344	20.0099	-2.1705	-1.91559	-2.12246	-2.27625	-1.8301	-2.18256	-2.23985	-1.92032	0.557036	0.0779944
LUC7L	546529	780392	967849	1001180	1197440	911259	912566	1274080	19.0599	19.5738	19.8844	19.9333	20.1915	19.7975	19.7996	20.281	-2.56006	-2.31535	-2.02155	-2.0461	-1.74381	-2.08573	-2.07467	-1.64918	0.0870987	0.347416
LUC7L2	3877760	4676210	5459580	5380510	4568630	4822520	4896190	4875370	21.8868	22.1569	22.3804	22.3593	22.1233	22.2014	22.2232	22.2171	0.26679	0.267722	0.474389	0.379939	0.187998	0.318119	0.348988	0.286879	0.355063	-0.0617143
LUC7L3	9322930	8004400	10684900	11619400	8472260	10624900	9934170	9749970	23.1524	22.9324	23.3491	23.47	23.0143	23.3409	23.244	23.217	1.53235	1.04318	1.4431	1.49066	1.07898	1.45771	1.36973	1.28677	0.592146	-0.0790254
LUZP1	1546830	1610750	2242510	2381120	1374810	2064640	2225560	2120660	20.5609	20.6193	21.0967	21.1832	20.3908	20.9775	21.0857	21.0161	-1.05912	-1.26988	-0.809286	-0.796163	-1.54453	-0.905777	-0.788503	-0.914119	0.800255	-0.0546197
LYAR	72325200	97547000	82837800	96959500	103221000	89521400	83377500	98760600	26.108	26.5396	26.3038	26.5309	26.6212	26.4157	26.3132	26.5574	4.48799	4.65041	4.39782	4.55151	4.68583	4.53249	4.43891	4.62723	0.541202	0.0491856
LYL1	2312270	3278370	2690720	2993530	4471900	3113120	3020330	3507540	21.1409	21.6445	21.3596	21.5134	22.0925	21.5699	21.5263	21.742	-0.479123	-0.244639	-0.546408	-0.465956	0.157124	-0.313307	-0.347966	-0.188173	0.109186	0.260951
LYN	13212400	17290400	16875700	19114700	15832800	17779300	18641700	19816000	23.6554	24.0435	24.0084	24.1882	23.9164	24.0837	24.152	24.2402	2.03539	2.15428	2.10247	2.20881	1.98108	2.20046	2.27779	2.30996	0.459252	0.0670848
MACF1	6732270	7906480	8749100	8871480	6740660	8276290	8760920	8057640	22.6827	22.9146	23.0607	23.0807	22.6845	22.9806	23.0627	22.9419	1.06266	1.02542	1.15473	1.10137	0.749126	1.09732	1.18841	1.01172	0.497987	-0.0744013
MACO1	911029	777674	854421	928674	471955	613241	831394	579855	19.7971	19.5688	19.7046	19.8248	18.8483	19.2261	19.6652	19.1453	-1.82286	-2.32038	-2.20138	-2.15456	-3.08704	-2.65714	-2.20907	-2.78487	0.0469394	-0.559733
MACROH2A1	545209000	680787000	551934000	602443000	679675000	597262000	559188000	707756000	29.0222	29.3426	29.0399	29.1662	29.3403	29.1538	29.0588	29.3987	7.40223	7.45344	7.13395	7.18688	7.40494	7.27055	7.18452	7.46848	0.721604	0.037995
MACROH2A2	814625	733083	1014670	709411	8194700	514081	1028900	3553050	19.6358	19.4836	19.9526	19.4363	22.9663	18.9716	19.9727	21.7606	-1.98422	-2.40557	-1.95339	-2.54311	1.03093	-2.9116	-1.90157	-0.169574	0.255981	1.23362
MAD1L1	1507660	2076650	2173510	2365270	2642990	1891090	2098260	2624740	20.5239	20.9858	21.0516	21.1736	21.3337	20.8508	21.0008	21.3237	-1.09612	-0.903359	-0.854374	-0.805798	-0.601593	-1.03245	-0.873478	-0.606457	0.320336	0.136419
MAD2L1	913393	1356160	1128430	1348570	2178000	1220030	967170	1578100	19.8009	20.3711	20.1059	20.363	21.0546	20.2185	19.8834	20.5898	-1.81912	-1.51809	-1.80008	-1.61637	-0.88076	-1.66475	-1.99083	-1.34044	0.431998	0.219222
MAD2L2	4126720	4375380	4246230	4330100	5108380	3446410	4154190	5288300	21.9766	22.061	22.0178	22.046	22.2844	21.7167	21.9861	22.3344	0.356562	0.171791	0.111782	0.0665968	0.349102	-0.166574	0.111895	0.404172	0.989424	-0.0020341
MAFF	2799290	4198950	3741820	3754910	1847380	4116810	3534000	2730780	21.4166	22.0016	21.8353	21.8403	20.8171	21.9731	21.7529	21.3809	-0.203372	0.112411	-0.0706606	-0.139025	-1.11828	0.0898589	-0.12137	-0.549319	0.284178	-0.349616
MAFG	8026060	13695900	10399500	12562900	12521000	11907000	11057900	12470100	22.9363	23.7072	23.31	23.5827	23.5778	23.5053	23.3986	23.572	1.31626	1.81805	1.40404	1.60329	1.64251	1.62207	1.52433	1.64177	0.570401	0.0722594
MAFK	2004460	2850120	2401630	2723950	2306700	2280690	2471970	2164830	20.9348	21.4426	21.1956	21.3773	21.1374	21.121	21.2372	21.0458	-0.685219	-0.446595	-0.710387	-0.602103	-0.797933	-0.762197	-0.637011	-0.884378	0.0900286	-0.159304
MAGEA1	505416	213357	319116	211939	410060	159615	64080.7	364392	18.9471	17.7029	18.2837	17.6933	18.6455	17.2842	15.9676	18.4751	-2.67289	-4.18627	-3.62224	-4.28608	-3.28985	-4.59899	-5.90662	-3.45507	0.422082	-0.620762
MAGEB2	1534170	2090210	2120340	2299350	2711720	1743460	2092650	3523360	20.549	20.9952	21.0159	21.1328	21.3708	20.7335	20.9969	21.7485	-1.07097	-0.893969	-0.890105	-0.846577	-0.564556	-1.14971	-0.877341	-0.18168	0.350365	0.232084
MAGEC1	6161570	7361470	6888520	6848670	9124100	6369160	6036610	7700330	22.5549	22.8116	22.7158	22.7074	23.1213	22.6027	22.5253	22.8765	0.934865	0.922376	0.809793	0.72802	1.18592	0.719435	0.651067	0.946288	0.847022	0.0269133
MAGED2	604995	517977	487440	554425	449812	496669	565396	416773	19.2066	18.9825	18.8949	19.0806	18.779	18.9219	19.1089	18.6689	-2.41344	-2.90666	-3.0111	-2.89874	-3.15637	-2.96131	-2.76534	-3.2613	0.236218	-0.228594
MAK16	96539900	120483000	95196400	106862000	95150400	93495600	85218600	114237000	26.5246	26.8443	26.5044	26.6712	26.5037	26.4784	26.3447	26.7675	4.90462	4.95507	4.59843	4.6918	4.56837	4.59516	4.47042	4.83725	0.191908	-0.169678
MAP1S	246138	302192	251146	266778	438547	230403	116471	376894	17.9091	18.2051	17.9382	18.0253	18.7424	17.8138	16.8296	18.5238	-3.71089	-3.68408	-3.9678	-3.95409	-3.19296	-4.06943	-5.04462	-3.4064	0.828969	-0.0991388
MAP4	1468080	1728550	1636060	1794680	1680830	2030830	1600720	1371120	20.4855	20.7211	20.6418	20.7753	20.6807	20.9536	20.6103	20.3869	-1.1345	-1.16805	-1.26417	-1.20408	-1.25459	-0.929598	-1.26395	-1.54328	0.694299	-0.0551518
MAP4K4	351846	471310	454678	368244	96088.2	1278400	285849	288543	18.4246	18.8463	18.7945	18.4903	16.5521	20.2859	18.1249	18.1384	-3.19541	-3.04287	-3.11148	-3.48907	-5.38325	-1.59733	-3.74934	-3.79177	0.627386	-0.420715
MAP7	5009880	6320540	5541500	5967970	8005970	5347610	5994680	7061660	22.2563	22.5916	22.4018	22.5088	22.9326	22.3505	22.5153	22.7516	0.636343	0.70243	0.495876	0.529437	0.997312	0.467226	0.641011	0.821375	0.319149	0.14071
MAP7D1	3105100	3852050	3726820	3930790	3937610	3518490	4084520	3723840	21.5662	21.8772	21.8295	21.9064	21.9089	21.7465	21.9617	21.8284	-0.0537935	-0.011991	-0.0764556	-0.0729843	-0.0264438	-0.136712	0.0874946	-0.101841	0.865442	0.00943064
MAP7D3	4337590	4955830	5050890	5334160	5061540	5146840	5931220	5632370	22.0485	22.2407	22.2681	22.3468	22.2711	22.2953	22.4999	22.4253	0.42846	0.351509	0.362137	0.367457	0.335812	0.412019	0.625657	0.49511	0.246218	0.0897585
MAPK1	2297640	2548030	2742660	2535710	4258360	2162580	2305880	1941680	21.1317	21.281	21.3871	21.274	22.0219	21.0443	21.1369	20.8889	-0.48828	-0.608235	-0.518825	-0.705414	0.0865339	-0.838914	-0.737354	-1.04133	0.847623	-0.0525768
MAPK14	790834	665553	668556	665477	915951	597558	715314	876949	19.593	19.3442	19.3507	19.344	19.8049	19.1887	19.4482	19.7421	-2.02699	-2.54499	-2.55528	-2.63534	-2.13042	-2.69452	-2.42602	-2.18807	0.684678	0.0808929
MAPRE1	1530120	2354380	2186620	2231180	2112450	2053580	1968310	1880790	20.5452	21.1669	21.0603	21.0894	21.0105	20.9697	20.9085	20.8429	-1.07479	-0.72227	-0.845698	-0.889996	-0.924847	-0.913526	-0.965714	-1.08729	0.333983	-0.089657
MARCKSL1	1119250	2219770	2439230	3057820	3987670	2076260	2346680	2470920	20.0941	21.082	21.218	21.5441	21.9271	20.9856	21.1622	21.2366	-1.5259	-0.807207	-0.687975	-0.4353	-0.00821802	-0.897681	-0.712051	-0.693584	0.384949	0.286212
MARK2	560056	620461	664205	563781	415321	484989	572320	514267	19.0952	19.243	19.3413	19.1048	18.6639	18.8876	19.1265	18.9722	-2.52479	-2.6462	-2.5647	-2.87459	-3.27146	-2.99564	-2.74778	-2.95804	0.0464909	-0.340659
MARS1	7393890	7846450	8358050	8681550	5245660	8407300	7355740	6399430	22.8179	22.9036	22.9947	23.0495	22.3227	23.0032	22.8104	22.6095	1.1979	1.01442	1.08877	1.07015	0.38736	1.11997	0.936198	0.679311	0.143204	-0.312098
MAT2A	2643000	2730460	2643050	2555190	2483750	2528210	2538180	3607720	21.3337	21.3807	21.3338	21.285	21.2441	21.2697	21.2754	21.7827	-0.286257	-0.508473	-0.572197	-0.694373	-0.691244	-0.613551	-0.598877	-0.147545	0.987218	0.00252055
MATR3	456881000	490257000	496709000	512570000	392153000	365699000	502603000	530235000	28.7672	28.869	28.8878	28.9332	28.5468	28.4461	28.9048	28.9821	7.14724	6.97978	6.98186	6.9538	6.61151	6.56284	7.0306	7.05186	0.226314	-0.201466
MAU2	22049800	22045600	22109300	20571400	15312100	17096900	17242000	18941000	24.3943	24.394	24.3982	24.2941	23.8682	24.0272	24.0394	24.175	2.77426	2.5048	2.49218	2.31476	1.93284	2.14399	2.16518	2.24481	0.0161788	-0.399796
MAVS	2921340	3579440	5598890	6406670	6083340	5442950	5235530	3840570	21.4782	21.7713	22.4167	22.6111	22.5364	22.376	22.3199	21.8729	-0.141803	-0.117884	0.51074	0.631771	0.601099	0.492721	0.445664	-0.0573117	0.574494	0.149837
MAX	3679180	6500430	5201620	6009570	9569270	5848270	5314910	7264860	21.811	22.6321	22.3105	22.5188	23.19	22.4796	22.3416	22.7925	0.190951	0.742918	0.40456	0.539458	1.25464	0.596342	0.467373	0.862303	0.177308	0.325694
MAZ	962251	871718	1125810	1181770	1690190	1150000	1191520	926214	19.8761	19.7335	20.1025	20.1725	20.6888	20.1332	20.1844	19.821	-1.74395	-2.15568	-1.80344	-1.80685	-1.24658	-1.75003	-1.68987	-2.10921	0.417159	0.178557
MBD1	20657000	20962400	16959500	19295600	13216200	21188600	21189800	17966200	24.3001	24.3213	24.0156	24.2018	23.6558	24.3368	24.3369	24.0988	2.68013	2.43211	2.10962	2.2224	1.72047	2.45355	2.46263	2.16858	0.48774	-0.159758
MBD2	7874790	9524480	8073490	9132570	7137570	8701750	8592640	8948750	22.9088	23.1832	22.9448	23.1226	22.767	23.0529	23.0347	23.0933	1.28881	1.29402	1.03879	1.14322	0.831669	1.16964	1.16043	1.16305	0.332253	-0.110012
MBD3	11095800	15938200	13082700	13829200	15160300	11989800	12684200	14062200	23.4035	23.926	23.6412	23.7212	23.8538	23.5153	23.5965	23.7453	1.78351	2.0368	1.73519	1.74184	1.91846	1.63207	1.72229	1.81512	0.599666	-0.0523502
MBD4	5872680	5570860	7363330	6622290	4134200	5859080	6025320	4755120	22.4856	22.4095	22.8119	22.6589	21.9792	22.4822	22.5226	22.1811	0.865586	0.520283	0.905957	0.679526	0.0438441	0.599006	0.648366	0.25085	0.0888523	-0.357322
MBIP	2155640	2929580	2799040	2815590	3148700	2864170	2230270	3993710	21.0397	21.4823	21.4165	21.425	21.5863	21.4497	21.0888	21.9293	-0.580317	-0.406923	-0.489468	-0.554366	-0.349008	-0.433551	-0.785453	-0.000902601	0.530897	0.11554
MBNL1	10531400	14126500	12702000	15803300	7463100	9145630	9290680	6799190	23.3282	23.7519	23.5986	23.9137	22.8313	23.1247	23.1474	22.6969	1.70819	1.86271	1.69258	1.93435	0.896011	1.24141	1.27311	0.766731	0.00464614	-0.755143
MBOAT7	2259120	2672250	3900360	4156150	3197200	3093530	3791870	2620240	21.1073	21.3496	21.8952	21.9868	21.6084	21.5608	21.8545	21.3213	-0.512672	-0.539562	-0.0107935	0.00744416	-0.326955	-0.322414	-0.0197624	-0.608933	0.78391	-0.0556201
MBTD1	2393690	1651090	2196480	1940520	2007180	1650630	1933330	1253010	21.1908	20.655	21.0668	20.888	20.9367	20.6546	20.8827	20.257	-0.429197	-1.2342	-0.839207	-1.09136	-0.998594	-1.22865	-0.991584	-1.67323	0.222275	-0.324525
MCM10	8871990	8857990	9345690	9336860	6014180	8419840	9781780	8101890	23.0808	23.0785	23.1559	23.1545	22.5199	23.0054	23.2217	22.9498	1.46082	1.18936	1.2499	1.17513	0.584604	1.12212	1.34742	1.01963	0.221715	-0.25036
MCM2	113092000	143227000	121835000	124468000	115109000	122634000	113666000	122877000	26.7529	27.0937	26.8604	26.8912	26.7784	26.8698	26.7602	26.8726	5.13292	5.20454	4.95438	4.91183	4.84309	4.98655	4.88598	4.94244	0.147789	-0.136402
MCM3	122831000	149480000	113891000	123215000	143055000	124395000	121738000	135076000	26.8721	27.1554	26.7631	26.8766	27.092	26.8904	26.8592	27.0092	5.2521	5.26619	4.85711	4.89723	5.15666	5.00712	4.98496	5.079	0.928653	-0.0112226
MCM3AP	38350900	29440900	30126200	27485500	13473200	29747000	29986900	21674900	25.1928	24.8113	24.8445	24.7122	23.6836	24.8262	24.8378	24.3695	3.57275	2.92213	2.93855	2.73279	1.74826	2.943	2.96359	2.43932	0.185921	-0.518015
MCM4	104012000	114390000	95904900	100737000	83337100	81025200	86992700	107325000	26.6322	26.7694	26.5151	26.586	26.3125	26.2719	26.3744	26.6774	5.01217	4.8802	4.60913	4.60665	4.37712	4.38863	4.50015	4.74721	0.086194	-0.273759
MCM5	295151000	299437000	266986000	269511000	216814000	251147000	274554000	255720000	28.1369	28.1577	27.9922	28.0058	27.6919	27.904	28.0325	27.93	6.51688	6.26849	6.08622	6.0264	5.75655	6.02072	6.15827	5.99979	0.136073	-0.240663
MCM6	98367400	124031000	91039100	102000000	117431000	100448000	96199100	116296000	26.5517	26.8861	26.44	26.604	26.8072	26.5819	26.5195	26.7932	4.93167	4.99694	4.53401	4.62462	4.87191	4.69864	4.64528	4.86303	0.987539	-0.0021006
MCM7	201367000	190522000	177745000	167538000	135369000	166237000	170293000	183564000	27.5853	27.5054	27.4052	27.3199	27.0123	27.3087	27.3434	27.4517	5.96525	5.6162	5.49926	5.34054	5.07699	5.42543	5.4692	5.52151	0.216289	-0.232031
MCOLN3	16887500	11603800	14467700	11464400	4304780	12437400	10110100	7881850	24.0095	23.4681	23.7863	23.4507	22.0375	23.5682	23.2693	22.9101	2.38945	1.57891	1.88036	1.47129	0.102175	1.68494	1.39505	0.979902	0.107505	-0.789483
MCRS1	2806840	3355230	3522170	3678900	3455440	3445960	3537030	3698240	21.4205	21.678	21.748	21.8108	21.7204	21.7165	21.7541	21.8184	-0.199486	-0.211206	-0.157936	-0.168529	-0.214895	-0.166762	-0.120133	-0.111793	0.307818	0.0308935
MCTS1	3434660	4985210	4923420	5244150	4714040	4912850	4275600	3797930	21.7117	22.2492	22.2312	22.3223	22.1685	22.2281	22.0277	21.8568	0.091734	0.360037	0.32526	0.342905	0.2332	0.344892	0.153455	-0.0734188	0.333238	-0.115452
MCU	7535350	9813250	8546990	8087190	6128260	7935420	6684010	5642680	22.8452	23.2263	23.027	22.9472	22.547	22.9199	22.6723	22.4279	1.22524	1.33711	1.12102	0.967835	0.611713	1.03664	0.798042	0.497748	0.0279752	-0.426766
MDC1	16696200	16140000	18719900	18974300	11860200	18063500	19599100	14098600	23.993	23.9441	24.1581	24.1775	23.4996	24.1066	24.2243	23.749	2.37301	2.05495	2.2521	2.19817	1.56429	2.22334	2.35004	1.81885	0.301908	-0.230429
MDH1	2097820	2086860	1418250	2161400	2692970	2035790	1772810	1593300	21.0005	20.9929	20.4357	21.0435	21.3608	20.9572	20.7576	20.6036	-0.619542	-0.896283	-1.47029	-0.935837	-0.574566	-0.926079	-1.11663	-1.32661	0.982439	-0.00548526
MDH2	4994050	8219910	6894120	7754990	6500460	7914930	6370730	6034400	22.2518	22.9707	22.7169	22.8867	22.6321	22.9161	22.603	22.5248	0.631777	1.0815	0.810966	0.907321	0.696778	1.03291	0.728787	0.594578	0.503756	-0.0946294
MDK	2859180	3108930	2954500	3634460	3083770	3465490	3507690	3689330	21.4472	21.568	21.4945	21.7933	21.5563	21.7246	21.7421	21.8149	-0.172832	-0.321199	-0.411487	-0.186062	-0.379069	-0.158609	-0.132151	-0.115273	0.396866	0.0766197
MDN1	131877000	96692700	115964000	107407000	51823100	92902800	107194000	83042100	26.9746	26.5269	26.7891	26.6785	25.6271	26.4692	26.6756	26.3073	5.35462	4.63772	4.88313	4.69914	3.69176	4.58598	4.80141	4.37714	0.124366	-0.529579
ME2	1830770	2565050	1792380	2287050	1952630	2204510	1472470	1401060	20.804	21.2906	20.7734	21.1251	20.897	21.072	20.4898	20.4181	-0.815982	-0.59863	-1.13252	-0.854315	-1.03835	-0.81121	-1.38443	-1.51211	0.1405	-0.336162
MEAF6	4466030	7886730	5215190	6385440	11197200	4916260	6380100	9249540	22.0906	22.911	22.3143	22.6064	23.4166	22.2291	22.6051	23.141	0.47056	1.02181	0.408319	0.626982	1.4813	0.345893	0.730907	1.21075	0.333089	0.310295
MECP2	30167300	41626000	34380400	35631500	42514800	35217500	35949300	41570800	24.8465	25.311	25.0351	25.0866	25.3415	25.0698	25.0995	25.3091	3.22648	3.4218	3.12911	3.10728	3.40613	3.18655	3.22522	3.37887	0.422551	0.0780252
MED1	2040630	1928680	2185130	2078240	1855210	1838130	1764600	1659480	20.9606	20.8792	21.0593	20.9869	20.8232	20.8098	20.7509	20.6623	-0.659418	-1.01	-0.846681	-0.992441	-1.11218	-1.07343	-1.12333	-1.2679	0.0375424	-0.267074
MED12	469880	519884	657481	634332	190071	699576	689947	421471	18.8419	18.9878	19.3266	19.2749	17.5362	19.4161	19.3961	18.6851	-2.77807	-2.90135	-2.57938	-2.70449	-4.39915	-2.46711	-2.47811	-3.24512	0.439594	-0.406552
MED15	169719	190400	242354	184682	328360	129580	388108	175257	17.3728	17.5387	17.8868	17.4947	18.3249	16.9835	18.5661	17.4191	-4.24721	-4.3505	-4.01921	-4.48468	-3.61041	-4.89974	-3.30814	-4.51108	0.647641	0.193057
MED19	946090	1200870	1097400	2109680	1741340	1610420	1244730	1655820	19.8516	20.1956	20.0657	21.0086	20.7318	20.619	20.2474	20.6591	-1.76838	-1.69354	-1.84031	-0.970779	-1.20357	-1.26423	-1.62684	-1.27109	0.363296	0.226822
MED23	1880880	1514870	1718640	1677880	2157380	1484900	1488810	1310350	20.843	20.5308	20.7128	20.6782	21.0408	20.5019	20.5057	20.3215	-0.777025	-1.35842	-1.19313	-1.30116	-0.894483	-1.3813	-1.36851	-1.60868	0.464893	-0.155808
MED24	960457	734846	905154	798020	471617	728407	842242	840722	19.8734	19.4871	19.7878	19.6061	18.8473	19.4744	19.6839	19.6813	-1.74664	-2.4021	-2.11816	-2.37331	-3.08807	-2.40885	-2.19036	-2.24893	0.25715	-0.324002
MED26	415846	568836	696056	709836	335552	660460	661845	695202	18.6657	19.1177	19.4088	19.4371	18.3562	19.3331	19.3361	19.4071	-2.95431	-2.77153	-2.49712	-2.54224	-3.57915	-2.55012	-2.5381	-2.52313	0.724881	-0.106325
MED27	1938310	1698960	1716830	1674400	1311370	1918800	1477590	1405390	20.8864	20.6962	20.7113	20.6752	20.3226	20.8718	20.4948	20.4225	-0.733634	-1.19297	-1.19465	-1.30416	-1.61269	-1.01146	-1.37943	-1.50766	0.18747	-0.271457
MED4	311720	504335	436237	412783	1001840	478430	341502	951724	18.2499	18.944	18.7348	18.655	19.9342	18.868	18.3815	19.8602	-3.37011	-2.94516	-3.17121	-3.32434	-2.00111	-3.01529	-3.4927	-2.07002	0.225372	0.557928
MED8	250061	498221	469998	481011	442437	578439	418004	707845	17.9319	18.9264	18.8423	18.8757	18.7551	19.1418	18.6732	19.4331	-3.68808	-2.96276	-3.06367	-3.10366	-3.18022	-2.74143	-3.20108	-2.49713	0.254713	0.299578
MEN1	12206900	13950300	13461500	13415100	10652200	12071700	13871600	12830600	23.5412	23.7338	23.6823	23.6774	23.3446	23.5251	23.7256	23.6131	1.92119	1.84461	1.77637	1.69798	1.40932	1.64189	1.85139	1.68288	0.178291	-0.163667
MEPCE	6137860	6037250	6656990	6287320	2379140	6270050	6233870	4410020	22.5493	22.5255	22.6664	22.584	21.182	22.58	22.5717	22.0724	0.929302	0.636274	0.760469	0.604642	-0.753324	0.696809	0.697456	0.142153	0.215186	-0.536898
METAP1	49369500	44533900	39465800	44147600	25321800	40296200	40490800	39243100	25.5571	25.4084	25.2341	25.3958	24.5939	25.2641	25.2711	25.2259	3.93711	3.51921	3.32813	3.41646	2.65854	3.3809	3.39685	3.29573	0.152319	-0.367222
METTL13	2301520	1742670	1751520	1595100	1394880	1806440	1184310	1488260	21.1342	20.7329	20.7402	20.6052	20.4117	20.7847	20.1756	20.5052	-0.485846	-1.15632	-1.16579	-1.37416	-1.52362	-1.09852	-1.69862	-1.425	0.1491	-0.390914
METTL16	2294060	2479990	2586050	2626840	1929710	2018300	2105590	2069230	21.1295	21.2419	21.3023	21.3249	20.88	20.9447	21.0058	20.9807	-0.49053	-0.647283	-0.60365	-0.654475	-1.05538	-0.938527	-0.868447	-0.949538	0.000606702	-0.353988
METTL18	763527	1043830	865036	964336	445468	785027	876343	864159	19.5423	19.9935	19.7224	19.8792	18.765	19.5824	19.7411	19.7209	-2.07768	-1.89573	-2.18357	-2.10019	-3.17037	-2.30085	-2.1331	-2.20926	0.20589	-0.389103
MEX3A	1575910	1552300	1710270	1817640	974798	1593580	1620780	1355400	20.5878	20.566	20.7058	20.7936	19.8947	20.6038	20.6283	20.3703	-1.03225	-1.32321	-1.20018	-1.18574	-2.04059	-1.2794	-1.24598	-1.55991	0.154988	-0.346127
MFAP1	19471900	40490500	26721400	31293100	39903600	31377700	27660600	37241200	24.2149	25.2711	24.6715	24.8993	25.25	24.9032	24.7213	25.1504	2.59489	3.38189	2.76552	2.91997	3.31468	3.02	2.84709	3.2202	0.394724	0.184923
MFN2	1964860	1837280	2260300	2173910	1319210	2023330	1905910	1868430	20.906	20.8091	21.1081	21.0519	20.3312	20.9483	20.862	20.8334	-0.714006	-1.08005	-0.797886	-0.927511	-1.60409	-0.934936	-1.01219	-1.09681	0.165219	-0.282143
MFSD10	70043.7	326905	507994	440405	154537	494830	425207	153709	16.096	18.3185	18.9545	18.7485	17.2376	18.9166	18.6978	17.2299	-5.52401	-3.57067	-2.95151	-3.2309	-4.69773	-2.96666	-3.17643	-4.70035	0.93278	-0.066019
MGA	17681500	14953200	16340100	15368100	8167200	14853400	16758000	12591900	24.0757	23.834	23.9619	23.8734	22.9614	23.8243	23.9983	23.586	2.45574	1.94476	2.05594	1.89406	1.02608	1.94105	2.12411	1.65579	0.205995	-0.40087
MGAT2	876484	805547	1059160	1078250	1053770	826928	814880	518556	19.7414	19.6196	20.0145	20.0403	20.0071	19.6574	19.6362	18.9841	-1.87863	-2.26958	-1.89148	-1.93911	-1.9282	-2.22583	-2.23801	-2.94606	0.220674	-0.339827
MGST1	1845990	1756690	2664580	2841770	3392470	2269600	1700690	3085370	20.816	20.7444	21.3455	21.4384	21.6939	21.114	20.6977	21.557	-0.804038	-1.14476	-0.560492	-0.541014	-0.241428	-0.76923	-1.17655	-0.373189	0.648804	0.122476
MGST2	13202300	19751300	28236100	30113400	25866200	27974100	31461200	19778900	23.6543	24.2354	24.751	24.8439	24.6246	24.7376	24.9071	24.2375	2.03428	2.34626	2.84507	2.86453	2.68923	2.85435	3.03283	2.30726	0.467363	0.198383
MGST3	1712470	1283740	2330060	2300240	3024290	1338750	1029990	2213720	20.7076	20.2919	21.1519	21.1334	21.5282	20.3525	19.9742	21.078	-0.912354	-1.59726	-0.754033	-0.846019	-0.407167	-1.53078	-1.90004	-0.852159	0.723291	-0.145119
MIB1	2886460	2968680	3241910	3068730	2074480	2722840	3535740	2951580	21.4609	21.5014	21.6284	21.5492	20.9843	21.3767	21.7536	21.4931	-0.159132	-0.387796	-0.277557	-0.430162	-0.951014	-0.506556	-0.12066	-0.437145	0.357689	-0.190182
MICOS13	1665030	1730740	2355420	2545020	4194410	2303850	2944540	2031560	20.6671	20.723	21.1676	21.2792	22	21.1356	21.4896	20.9542	-0.952885	-1.16623	-0.738416	-0.700126	0.0647038	-0.747621	-0.38463	-0.976044	0.202117	0.378516
MIDEAS	2243390	2568190	3117330	2952210	1169150	2233410	3078910	1669030	21.0972	21.2923	21.5719	21.4934	20.157	21.0908	21.554	20.6706	-0.522753	-0.596865	-0.33409	-0.486008	-1.7783	-0.79242	-0.320252	-1.25962	0.174617	-0.55272
MIER1	2019870	3496000	2484070	2931350	4896960	2997730	3037930	3934970	20.9458	21.7373	21.2443	21.4831	22.2235	21.5154	21.5347	21.9079	-0.674171	-0.151912	-0.661695	-0.496238	0.288122	-0.367797	-0.339583	-0.0222795	0.0998564	0.385619
MIIP	404368	476193	426502	411245	331831	473168	500936	507203	18.6253	18.8612	18.7022	18.6496	18.3401	18.852	18.9343	18.9522	-2.99469	-3.028	-3.20377	-3.32973	-3.59524	-3.03124	-2.93997	-2.97799	0.987191	0.00293587
MIS12	7732600	10226100	7661310	9180300	9855700	7314250	8940990	11421300	22.8825	23.2858	22.8692	23.1301	23.2325	22.8023	23.092	23.4452	1.26252	1.39657	0.96319	1.15074	1.29719	0.919042	1.21776	1.51502	0.784977	0.0440017
MIS18A	7255090	6929060	5145590	5804070	3912610	7506650	5492080	5431630	22.7906	22.7242	22.2949	22.4686	21.8997	22.8397	22.3889	22.373	1.17056	0.835042	0.388936	0.489261	-0.0356327	0.956501	0.514681	0.442753	0.388216	-0.251374
MIS18BP1	15604500	13468900	13351900	12588400	7415720	13225600	13143700	10619400	23.8955	23.6831	23.6705	23.5856	22.8222	23.6568	23.6479	23.3402	2.27546	1.79394	1.76457	1.60622	0.886823	1.77359	1.77363	1.41	0.174369	-0.399037
MKI67	69436000	52816100	57971300	52723000	28831000	50150900	57694400	42693200	26.0492	25.6545	25.7888	25.6519	24.7811	25.5798	25.7819	25.3475	4.42918	3.76529	3.88287	3.67256	2.84578	3.69654	3.90769	3.4173	0.154989	-0.470645
MKRN2	1299760	1085270	1418040	1275760	1020290	1090910	880170	1007660	20.3098	20.0496	20.4355	20.2829	19.9605	20.0571	19.7474	19.9426	-1.31019	-1.83956	-1.4705	-1.69645	-1.97478	-1.82613	-2.12682	-1.98762	0.0336245	-0.399665
MLEC	1179940	1526830	2008120	2396270	3973370	1411570	2360150	2257480	20.1703	20.5421	20.9374	21.1924	21.9219	20.4289	21.1704	21.1063	-1.44972	-1.34708	-0.968555	-0.787013	-0.0134009	-1.45437	-0.703793	-0.823919	0.3013	0.389221
MLF2	3228760	6030170	4580880	4781230	7155600	5067790	4173760	6620650	21.6225	22.5238	22.1272	22.189	22.7706	22.2729	21.9929	22.6585	0.00254693	0.634581	0.221224	0.209578	0.835309	0.389689	0.118676	0.728341	0.279756	0.251021
MLLT1	7341020	7860180	7845650	7846030	5547570	7174700	8413110	7748070	22.8075	22.9061	22.9035	22.9035	22.4034	22.7745	23.0042	22.8854	1.18755	1.01694	0.997492	0.924159	0.468092	0.89125	1.12997	0.955205	0.32347	-0.170407
MLLT10	5439010	6048040	5656330	5515520	4541620	5884850	6167300	5172340	22.3749	22.528	22.4314	22.3951	22.1148	22.4886	22.5562	22.3024	0.754911	0.63885	0.525465	0.415693	0.179443	0.605338	0.681967	0.372185	0.401806	-0.123997
MLLT6	4656890	4667170	4193360	4213290	2600000	4187920	4926750	4207280	22.1509	22.1541	21.9997	22.0065	21.3101	21.9978	22.2322	22.0045	0.530933	0.264931	0.0937059	0.0271436	-0.625252	0.114566	0.357964	0.0742556	0.350497	-0.248795
MMS19	2233450	2356240	2543960	2416370	1478780	1999520	2237050	2050200	21.0908	21.1681	21.2786	21.2044	20.496	20.9312	21.0932	20.9673	-0.529159	-0.721131	-0.627325	-0.774962	-1.43936	-0.952014	-0.781074	-0.962867	0.0729182	-0.370684
MMS22L	10727500	9930850	11152500	10513300	6034470	9991420	9820550	9021860	23.3548	23.2435	23.4109	23.3257	22.5248	23.2523	23.2274	23.105	1.73481	1.3543	1.50489	1.34634	0.589463	1.36902	1.35313	1.17479	0.143022	-0.363483
MMTAG2	16601300	18034500	18839600	21981500	16965100	16650300	19622100	20318600	23.9848	24.1043	24.1673	24.3898	24.0161	23.989	24.226	24.2763	2.36479	2.21507	2.2613	2.41041	2.08073	2.10581	2.35174	2.3461	0.338293	-0.0917991
MNAT1	1812640	2381590	1685260	1391190	1987830	1782380	1445450	1661440	20.7897	21.1835	20.6845	20.4079	20.9228	20.7654	20.4631	20.664	-0.830341	-0.705692	-1.22143	-1.57148	-1.01257	-1.11786	-1.41115	-1.2662	0.606493	-0.119709
MOB4	944896	1550820	1946240	2044920	1373840	1516300	1850890	1467190	19.8498	20.5646	20.8923	20.9636	20.3898	20.5321	20.8198	20.4846	-1.7702	-1.32459	-1.01371	-1.01576	-1.54555	-1.35111	-1.05445	-1.44558	0.756598	-0.0681075
MOGS	860811	938182	1299960	1063950	867376	1222930	682733	1036350	19.7153	19.8395	20.31	20.021	19.7263	20.2219	19.381	19.9831	-1.90466	-2.04968	-1.59593	-1.95837	-2.20903	-1.66133	-2.49328	-1.94712	0.372465	-0.200528
MORC2	9717380	8735500	8938850	8475110	5156550	8090240	8416130	7493110	23.2121	23.0585	23.0917	23.0148	22.298	22.9478	23.0047	22.8371	1.59213	1.16927	1.18569	1.03543	0.362642	1.06451	1.13048	0.906932	0.129469	-0.379487
MORC3	3995310	4345100	4602060	4620170	3438960	4002810	4738480	5020180	21.9299	22.051	22.1338	22.1395	21.7135	21.9326	22.176	22.2593	0.309874	0.161772	0.227879	0.160142	-0.221792	0.0493452	0.301752	0.329107	0.499994	-0.100314
MORF4L1	1935930	3074510	3003200	3239980	4457570	2793070	3145570	3641820	20.8846	21.5519	21.5181	21.6276	22.0878	21.4134	21.5849	21.7962	-0.735406	-0.337261	-0.3879	-0.351819	0.152493	-0.469816	-0.28935	-0.133973	0.154901	0.267935
MORF4L2	1677590	2572120	2483830	2708730	3453980	1843210	2543700	2753090	20.678	21.2945	21.2441	21.3692	21.7198	20.8138	21.2785	21.3926	-0.942043	-0.594659	-0.661834	-0.610187	-0.215504	-1.06945	-0.595743	-0.53758	0.639836	0.097612
MOV10	4650770	4911400	5264660	5292700	3464120	4936800	5067400	4931470	22.149	22.2277	22.3279	22.3356	21.7241	22.2351	22.2728	22.2336	0.529036	0.338517	0.42194	0.3562	-0.211275	0.351908	0.398574	0.303386	0.255781	-0.200775
MPC2	316332	505681	905650	812874	1573010	906878	210661	918452	18.2711	18.9479	19.7886	19.6327	20.5851	19.7906	17.6846	19.8088	-3.34892	-2.94132	-2.11737	-2.3467	-1.35024	-2.09269	-4.18967	-2.12135	0.727635	0.25009
MPDU1	154755	344609	378529	393706	379081	470401	270315	249914	17.2396	18.3946	18.53	18.5868	18.5322	18.8435	18.0443	17.9311	-4.38037	-3.49458	-3.37592	-3.39261	-3.40318	-3.0397	-3.82995	-3.99912	0.784083	0.0928794
MPG	6061050	6129000	8887830	8071010	6149660	7821200	7512100	5799190	22.5311	22.5472	23.0834	22.9443	22.5521	22.899	22.8408	22.4674	0.911134	0.658034	1.17743	0.964945	0.616742	1.01572	0.966544	0.537219	0.407712	-0.143829
MPHOSPH10	31651200	57524100	37103600	44187000	54402600	45512900	39616900	53221300	24.9158	25.7777	25.1451	25.3971	25.6972	25.4398	25.2396	25.6655	3.29575	3.88848	3.23909	3.41775	3.76184	3.55654	3.36537	3.7353	0.443478	0.144495
MPHOSPH6	7247480	12287500	9396670	10804600	15782100	9666830	10082400	14760400	22.789	23.5507	23.1637	23.3651	23.9118	23.2046	23.2653	23.8152	1.16905	1.6615	1.25775	1.38577	1.97645	1.32137	1.3911	1.88503	0.22428	0.274971
MPHOSPH8	8760270	11513300	10343100	10488200	9541720	9931840	8469020	10356100	23.0625	23.4568	23.3022	23.3223	23.1858	23.2436	23.0138	23.304	1.44254	1.56761	1.3962	1.34289	1.25049	1.36039	1.13952	1.37378	0.0760118	-0.156266
MPP1	7359020	8561320	9495420	9724650	8160440	10187300	9412890	8124770	22.8111	23.0294	23.1788	23.2132	22.9602	23.2803	23.1662	22.9539	1.19108	1.14022	1.27283	1.23384	1.02488	1.39703	1.29197	1.02369	0.81405	-0.0250987
MPRIP	4882870	5151370	5456060	5480670	3439280	4800570	5570470	5153340	22.2193	22.2965	22.3794	22.3859	21.7137	22.1948	22.4094	22.2971	0.599296	0.407339	0.473459	0.406549	-0.221657	0.311538	0.535127	0.366876	0.268133	-0.22369
MPV17L2	771077	659698	1175610	1016760	1718940	1171300	601631	579499	19.5565	19.3314	20.165	19.9555	20.7131	20.1597	19.1985	19.1444	-2.06349	-2.55774	-1.74099	-2.02382	-1.22224	-1.72356	-2.67572	-2.78575	0.990366	-0.00530882
MRE11	2425900	2440260	2638650	2584010	3254290	2375530	2715220	3159810	21.2101	21.2186	21.3314	21.3012	21.6339	21.1798	21.3726	21.5914	-0.409913	-0.670582	-0.574601	-0.678192	-0.301421	-0.703418	-0.501603	-0.338794	0.318753	0.122013
MRFAP1	535039	865295	569523	798349	763161	627779	664743	840501	19.0293	19.7228	19.1194	19.6067	19.5416	19.2599	19.3424	19.6809	-2.59072	-2.16635	-2.78657	-2.37271	-2.3937	-2.62334	-2.5318	-2.24931	0.858294	0.0295497
MRGBP	2599230	4344780	4612830	4919280	5665670	4013710	4022490	4453300	21.3097	22.0509	22.1372	22.23	22.4338	21.9365	21.9397	22.0864	-0.310349	0.161666	0.231251	0.250644	0.498482	0.0532684	0.0654169	0.156243	0.53962	0.11005
MRM1	1375900	1459160	2034520	1933670	1785240	2171310	1777890	1969400	20.3919	20.4767	20.9563	20.8829	20.7677	21.0501	20.7617	20.9093	-1.22806	-1.41248	-0.949712	-1.09646	-1.16765	-0.833102	-1.11251	-1.02088	0.306524	0.138145
MRM3	1284320	1799690	1869350	1864200	2032520	1256830	1787880	2757220	20.2926	20.7793	20.8341	20.8301	20.9548	20.2614	20.7698	21.3948	-1.32743	-1.10987	-1.07186	-1.14925	-0.980494	-1.62188	-1.10442	-0.535418	0.679086	0.104049
MRPL1	980154	1457310	1570240	1696130	3021930	1521620	1431660	1363030	19.9027	20.4749	20.5826	20.6938	21.527	20.5372	20.4493	20.3784	-1.71735	-1.41431	-1.32342	-1.28556	-0.408294	-1.34606	-1.42498	-1.55181	0.419546	0.252371
MRPL10	3667550	4342700	5708490	6880710	8165570	4391050	3674880	6799330	21.8064	22.0502	22.4447	22.7141	22.9611	22.0661	21.8093	22.697	0.186383	0.160975	0.538708	0.734754	1.02579	0.182898	-0.0649748	0.76676	0.812514	0.0724132
MRPL11	2562260	4986460	4154300	5431770	6149800	4432520	4611850	4222950	21.289	22.2496	21.9862	22.373	22.5521	22.0797	22.1369	22.0098	-0.331016	0.360398	0.0802046	0.393619	0.616775	0.196459	0.262674	0.079619	0.457629	0.16308
MRPL12	792782	2158220	1677700	2222410	3332480	3570600	1808090	2035240	19.5966	21.0414	20.6781	21.0837	21.6682	21.7677	20.786	20.9568	-2.02344	-0.847775	-1.22792	-0.895678	-0.267168	-0.115501	-1.08821	-0.973433	0.132762	0.637624
MRPL13	1045770	1351880	2079980	1931410	2210190	1569240	1811650	1502360	19.9961	20.3665	20.9881	20.8812	21.0757	20.5816	20.7889	20.5188	-1.62387	-1.52265	-0.917831	-1.09815	-0.859593	-1.3016	-1.08537	-1.4114	0.568798	0.126133
MRPL14	508290	714991	900862	990546	954654	703062	744562	527719	18.9553	19.4476	19.7809	19.9179	19.8646	19.4233	19.506	19.0094	-2.66471	-2.44162	-2.12502	-2.06151	-2.07071	-2.45994	-2.36821	-2.92079	0.581581	-0.131699
MRPL15	5052070	6537930	6626800	7217310	6668280	6074270	6178860	7151830	22.2684	22.6404	22.6599	22.783	22.6689	22.5343	22.5589	22.7699	0.648441	0.751216	0.753911	0.803658	0.73355	0.651043	0.684669	0.83968	0.826119	-0.0120711
MRPL16	1610220	3355860	3872200	4026880	2689420	3964520	3730950	2184160	20.6188	21.6783	21.8847	21.9412	21.3589	21.9187	21.8311	21.0586	-1.00118	-0.210935	-0.0212473	-0.0381411	-0.576469	0.0354782	-0.0431289	-0.871553	0.889473	-0.0460436
MRPL17	832160	956001	1061060	1337090	1220340	1754650	1327970	956695	19.6665	19.8667	20.0171	20.3507	20.2189	20.7428	20.3408	19.8677	-1.9535	-2.02253	-1.88889	-1.62871	-1.71648	-1.14048	-1.53345	-2.0625	0.281467	0.26018
MRPL18	5002590	6049180	5926770	6308640	8557330	6089220	8325190	8666940	22.2542	22.5283	22.4988	22.5889	23.0287	22.5378	22.9891	23.0471	0.634242	0.639122	0.592845	0.609525	1.0934	0.654589	1.11481	1.11689	0.0446933	0.375988
MRPL19	1122180	1396790	1976090	1909830	2198050	1611820	1513960	1764360	20.0979	20.4137	20.9142	20.865	21.0678	20.6203	20.5299	20.7507	-1.52213	-1.4755	-0.991752	-1.11436	-0.86754	-1.26298	-1.34434	-1.17949	0.529227	0.112348
MRPL2	6222690	7595470	7764870	8437300	5732180	7615630	7507630	6366390	22.5691	22.8567	22.8885	23.0084	22.4507	22.8605	22.8399	22.602	0.949105	0.967522	0.982561	1.02898	0.51532	0.977295	0.965685	0.671843	0.177146	-0.199505
MRPL20	719484	765514	1206990	1173630	841082	1102250	1185280	849152	19.4566	19.5461	20.203	20.1625	19.6819	20.072	20.1768	19.6957	-2.1634	-2.34312	-1.70299	-1.81683	-2.25344	-1.81122	-1.69744	-2.23454	0.972519	0.00742113
MRPL21	1320600	2218220	2607860	3166550	2682640	2802390	2719040	2252210	20.3328	21.081	21.3144	21.5945	21.3552	21.4182	21.3747	21.1029	-1.28724	-0.808215	-0.591534	-0.384892	-0.58011	-0.46501	-0.499574	-0.827291	0.451219	0.174974
MRPL22	3617870	4007370	4985260	5075210	4937020	5118920	4324620	4294130	21.7867	21.9342	22.2492	22.275	22.2352	22.2874	22.0441	22.0339	0.166707	0.0450383	0.343268	0.295664	0.299876	0.404171	0.169901	0.103734	0.749359	0.0317514
MRPL23	2871090	3923230	3805350	4424000	6385980	3565370	3799270	4812750	21.4532	21.9036	21.8596	22.0769	22.6065	21.7656	21.8573	22.1984	-0.166835	0.0144245	-0.0463716	0.0975478	0.671144	-0.117616	-0.0169497	0.268229	0.295552	0.22651
MRPL24	2694030	4214960	4719080	5048160	4190600	4497250	4286840	4105090	21.3613	22.0071	22.1701	22.2673	21.9987	22.1006	22.0315	21.969	-0.258667	0.117901	0.264105	0.287954	0.0633928	0.217375	0.157243	0.0387817	0.908417	0.0163748
MRPL27	984300	1372080	1661330	1746480	1115920	1459940	1308990	1037800	19.9087	20.3879	20.6639	20.736	20.0898	20.4775	20.32	19.9851	-1.71126	-1.50125	-1.24206	-1.24335	-1.84553	-1.40576	-1.55422	-1.9451	0.170897	-0.26317
MRPL28	596003	823482	1129520	1105770	766387	998772	673334	550976	19.185	19.6514	20.1073	20.0766	19.5477	19.9298	19.361	19.0716	-2.43504	-2.23781	-1.79869	-1.90275	-2.38762	-1.95344	-2.51328	-2.85857	0.21204	-0.334653
MRPL3	1287960	1060750	1557590	1454540	1578360	1620200	1275600	973487	20.2967	20.0167	20.5709	20.4721	20.59	20.6277	20.2827	19.8928	-1.32334	-1.87253	-1.33508	-1.50724	-1.34534	-1.2555	-1.5915	-2.0374	0.833254	-0.047881
MRPL30	2129550	2661720	3181750	3587860	2811330	2952790	2811440	2316160	21.0221	21.3439	21.6014	21.7747	21.4228	21.4936	21.4229	21.1433	-0.597884	-0.545258	-0.30458	-0.20468	-0.512511	-0.389589	-0.451363	-0.786897	0.380168	-0.121989
MRPL34	721467	809376	1550380	1848430	1123590	1360490	1363510	489383	19.4606	19.6265	20.5642	20.8179	20.0997	20.3757	20.3789	18.9006	-2.15943	-2.26273	-1.34178	-1.1615	-1.83565	-1.50754	-1.49535	-3.02959	0.626714	-0.235672
MRPL37	2973450	2897120	4316840	4551510	2856650	4100150	4174140	2667610	21.5037	21.4662	22.0415	22.1179	21.4459	21.9672	21.993	21.3471	-0.116295	-0.422998	0.135575	0.138542	-0.48944	0.0840087	0.118807	-0.583084	0.534528	-0.151133
MRPL38	7050220	6211180	9364120	8720980	4715160	8317390	6995980	3615620	22.7492	22.5664	23.1587	23.0561	22.1689	22.9877	22.7381	21.7858	1.12923	0.67725	1.25274	1.07669	0.233543	1.10446	0.863854	-0.144389	0.169638	-0.519611
MRPL39	1597070	1710780	2149290	2196690	2837670	2126170	2168660	2204670	20.607	20.7062	21.0354	21.0669	21.4363	21.0198	21.0484	21.0721	-1.01301	-1.18296	-0.87054	-0.912472	-0.499057	-0.863411	-0.825868	-0.858069	0.0851544	0.233144
MRPL4	1886950	2271800	2958120	2932720	3241890	2558700	2397450	2221290	20.8476	21.1154	21.4962	21.4838	21.6284	21.287	21.1931	21.083	-0.772377	-0.773781	-0.40972	-0.495564	-0.306929	-0.596257	-0.681171	-0.847234	0.974219	0.00496288
MRPL41	842706	1767220	1604010	1996420	3113470	1915680	1512290	2110230	19.6847	20.7531	20.6133	20.929	21.5701	20.8694	20.5283	21.009	-1.93533	-1.13614	-1.29272	-1.05039	-0.365241	-1.01381	-1.34594	-0.921232	0.172665	0.442088
MRPL43	677364	886344	1030690	1125300	1090710	575077	785060	856061	19.3696	19.7575	19.9752	20.1019	20.0568	19.1334	19.5824	19.7074	-2.25043	-2.13168	-1.93079	-1.87749	-1.8785	-2.74984	-2.2918	-2.22285	0.293031	-0.238147
MRPL44	1449830	1376290	1897410	2016230	2264880	1947230	1765060	1572330	20.4675	20.3924	20.8556	20.9432	21.111	20.893	20.7513	20.5845	-1.15255	-1.49683	-1.05037	-1.03614	-0.824329	-0.990244	-1.12295	-1.34573	0.489838	0.113159
MRPL45	2559380	2455490	2604340	2982160	3348090	2198170	2232360	2175550	21.2874	21.2276	21.3125	21.5079	21.6749	21.0679	21.0901	21.0529	-0.332639	-0.661606	-0.593483	-0.471446	-0.260426	-0.815365	-0.784102	-0.877252	0.343297	-0.169493
MRPL46	1509520	2133980	2475820	2500340	2628430	2526500	2668880	2345270	20.5257	21.0251	21.2395	21.2537	21.3258	21.2687	21.3478	21.1613	-1.09434	-0.86407	-0.666494	-0.725679	-0.609563	-0.614528	-0.526437	-0.768878	0.116871	0.207795
MRPL47	1838510	2231560	2383730	2725920	4829200	1663820	2321440	3317110	20.8101	21.0896	21.1848	21.3783	22.2034	20.6661	21.1466	21.6615	-0.809896	-0.799565	-0.72118	-0.60106	0.26802	-1.21717	-0.727652	-0.268705	0.496132	0.246549
MRPL48	1363370	1943860	2030570	2364600	2859600	1916760	1846960	1918870	20.3787	20.8905	20.9535	21.1732	21.4474	20.8702	20.8167	20.8718	-1.24126	-0.998693	-0.952516	-0.806207	-0.487951	-1.013	-1.05752	-1.05837	0.589327	0.0954572
MRPL49	1718990	4008580	3409780	4156280	3833460	4432410	3382820	2845340	20.7131	21.9347	21.7012	21.9869	21.8702	22.0797	21.6898	21.4402	-0.906872	0.0454738	-0.204722	0.00748928	-0.0651169	0.196423	-0.184445	-0.490031	0.644303	0.128865
MRPL50	768453	1390850	1231870	1392180	787418	1167230	486217	909023	19.5516	20.4075	20.2324	20.4089	19.5868	20.1547	18.8912	19.794	-2.0684	-1.48165	-1.67355	-1.57046	-2.34856	-1.72858	-2.983	-2.13624	0.102713	-0.60058
MRPL53	1451760	1493920	2675660	1672550	554983	1260170	1082860	557683	20.4694	20.5107	21.3515	20.6736	19.0821	20.2652	20.0464	19.0891	-1.15063	-1.37851	-0.554506	-1.30575	-2.85325	-1.61805	-1.82782	-2.84111	0.0270676	-1.18771
MRPL54	2316190	4483350	3928380	4654090	5587180	3902520	3777220	2974260	21.1433	22.0961	21.9055	22.1501	22.4137	21.896	21.8489	21.5041	-0.476679	0.20696	-0.000466256	0.170696	0.478356	0.0127381	-0.0253471	-0.426101	0.890899	0.0347841
MRPL55	1580280	2764840	3062340	3642540	5650270	3401390	3144810	4088810	20.5917	21.3988	21.5462	21.7965	22.4299	21.6977	21.5845	21.9632	-1.02825	-0.490421	-0.359766	-0.182859	0.494556	-0.185543	-0.289699	0.0330488	0.080884	0.528415
MRPL58	5386500	3448670	3935590	4571570	6448780	3107600	3762190	5577110	22.3609	21.7176	21.9081	22.1243	22.6206	21.5674	21.8431	22.4111	0.740915	-0.171577	0.00217918	0.144886	0.685262	-0.315867	-0.0310992	0.480885	0.93533	0.0256946
MRPL9	949406	1109860	1286660	1483270	2039890	1381770	1396650	1557600	19.8567	20.0819	20.2952	20.5004	20.9601	20.3981	20.4135	20.5709	-1.76334	-1.80724	-1.61077	-1.47902	-0.975272	-1.48515	-1.4607	-1.35931	0.0560577	0.344984
MRPS11	1075560	1274380	1128350	2095970	1457990	1143410	1368720	371731	20.0367	20.2814	20.1058	20.9992	20.4756	20.1249	20.3844	18.5039	-1.58334	-1.60782	-1.80019	-0.980185	-1.45978	-1.75832	-1.48984	-3.4263	0.344016	-0.540678
MRPS12	1045070	771091	892397	1127220	771360	1331660	823297	721050	19.9952	19.5565	19.7673	20.1043	19.557	20.3448	19.6511	19.4597	-1.62483	-2.33264	-2.13864	-1.87503	-2.37829	-1.53844	-2.22319	-2.47046	0.565424	-0.159805
MRPS14	510823	766560	902482	951853	797999	692184	687783	745726	18.9625	19.548	19.7835	19.8604	19.606	19.4008	19.3916	19.5083	-2.65754	-2.34115	-2.12243	-2.11899	-2.3293	-2.48244	-2.48264	-2.42191	0.425128	-0.11905
MRPS15	932147	1647760	1768340	2376730	3168280	1276650	1816540	2355660	19.8302	20.6521	20.754	21.1805	21.5953	20.2839	20.7928	21.1677	-1.7898	-1.23711	-1.152	-0.798825	-0.340064	-1.5993	-1.08148	-0.762501	0.409793	0.298599
MRPS16	2136540	2918790	3277970	3584120	2872400	3425740	2987870	1888060	21.0268	21.4769	21.6444	21.7732	21.4538	21.708	21.5107	20.8485	-0.593157	-0.412247	-0.261598	-0.206185	-0.481507	-0.175252	-0.363554	-1.08173	0.50238	-0.157214
MRPS17	2047320	2477590	2556900	3054630	2249710	3052300	2548490	1819630	20.9653	21.2405	21.286	21.5426	21.1013	21.5415	21.2812	20.7952	-0.654696	-0.64868	-0.620005	-0.436806	-0.834025	-0.341771	-0.593029	-1.13499	0.490578	-0.135906
MRPS18A	2031100	2113500	2133810	2543420	1208070	2390760	2343630	1799260	20.9538	21.0112	21.025	21.2783	20.2043	21.189	21.1603	20.779	-0.666172	-0.877983	-0.880969	-0.701034	-1.73106	-0.694198	-0.713927	-1.15123	0.321103	-0.291064
MRPS18B	1690610	2374170	2348860	2780350	2672690	2660950	2508130	2121320	20.6891	21.179	21.1635	21.4068	21.3499	21.3435	21.2582	21.0165	-0.930889	-0.710194	-0.74244	-0.572537	-0.585471	-0.539726	-0.61606	-0.91367	0.528388	0.0752832
MRPS2	2094770	2570830	3057950	3054020	2905940	2719580	2177120	2469810	20.9984	21.2938	21.5441	21.5423	21.4706	21.375	21.054	21.236	-0.621641	-0.595383	-0.361836	-0.437094	-0.464759	-0.508284	-0.820251	-0.694232	0.302046	-0.117893
MRPS21	955615	1008290	1329680	1261850	1158020	1088230	1047600	1033000	19.8661	19.9435	20.3426	20.2671	20.1432	20.0536	19.9987	19.9784	-1.75393	-1.94571	-1.56332	-1.71226	-1.7921	-1.82968	-1.87558	-1.95179	0.238357	-0.118485
MRPS22	1731710	2847810	2523730	3007590	3437490	2524450	2389840	2525920	20.7238	21.4414	21.2671	21.5202	21.7129	21.2675	21.1885	21.2684	-0.896236	-0.447764	-0.638843	-0.459196	-0.222408	-0.615699	-0.685758	-0.661823	0.686466	0.0640877
MRPS23	1458650	1977630	1931500	2296320	3098830	2160150	1509860	2078870	20.4762	20.9153	20.8813	21.1309	21.5633	21.0427	20.526	20.9874	-1.1438	-0.973845	-1.02468	-0.84848	-0.37204	-0.840536	-1.34826	-0.942832	0.596205	0.121784
MRPS25	2777170	756191	1105900	929298	3371060	743961	412942	6229140	21.4052	19.5284	20.0768	19.8258	21.6848	19.5049	18.6556	22.5706	-0.214818	-2.36079	-1.82918	-2.15359	-0.250562	-2.37837	-3.21866	0.640401	0.755707	0.337798
MRPS26	1188590	2969410	2140370	2650060	4353120	4413410	2055120	4243460	20.1808	21.5017	21.0294	21.3376	22.0536	22.0735	20.9708	22.0168	-1.43918	-0.387441	-0.87654	-0.641778	0.118286	0.190226	-0.903449	0.0866089	0.085324	0.709153
MRPS27	1277210	1495260	1761390	1789430	1939060	1452970	1555200	1448350	20.2846	20.512	20.7483	20.7711	20.8869	20.4706	20.5687	20.466	-1.33544	-1.37722	-1.15769	-1.2083	-1.04841	-1.41266	-1.30557	-1.46422	0.735231	-0.0380537
MRPS28	4786550	5459190	5143480	6023950	4333860	6873050	5912020	3239860	22.1906	22.3803	22.2943	22.5223	22.0472	22.7125	22.4952	21.6275	0.570553	0.491069	0.388344	0.542906	0.111888	0.829282	0.620979	-0.302701	0.526683	-0.183356
MRPS31	2321850	3435130	3629220	3867810	4833990	3575510	3323150	3779240	21.1468	21.7119	21.7912	21.8831	22.2048	21.7697	21.6641	21.8497	-0.473158	-0.177253	-0.114741	-0.0962866	0.26945	-0.113519	-0.21012	-0.080536	0.23316	0.181678
MRPS34	1944500	2973960	3412290	3798500	3861210	3470670	2353780	3363940	20.891	21.504	21.7023	21.857	21.8806	21.7268	21.1665	21.6817	-0.729034	-0.385232	-0.20366	-0.122374	-0.054711	-0.156454	-0.707692	-0.24848	0.741289	0.0682407
MRPS35	639505	1162080	1265780	1316330	1558500	1265770	498396	1149220	19.2866	20.1483	20.2716	20.3281	20.5717	20.2716	18.9269	20.1322	-2.3334	-1.74091	-1.63437	-1.65128	-1.36361	-1.61165	-2.94731	-1.79798	0.826926	-0.0901431
MRPS7	4936800	6604290	7085460	8011470	6979240	6713690	6525390	7574440	22.2351	22.655	22.7564	22.9336	22.7346	22.6787	22.6376	22.8527	0.615143	0.765786	0.850461	0.954263	0.799306	0.795438	0.763392	0.922507	0.77962	0.0237475
MRPS9	1878360	2198000	2519240	2920850	2308460	2506290	2179220	2298670	20.841	21.0678	21.2646	21.478	21.1385	21.2571	21.0554	21.1324	-0.778959	-0.821426	-0.641412	-0.501415	-0.796833	-0.626114	-0.81886	-0.797833	0.424419	-0.0741069
MRS2	2405190	1944210	2460250	2518360	3321420	1954410	2296790	2732090	21.1977	20.8908	21.2304	21.2641	21.6634	20.8983	21.1312	21.3816	-0.422282	-0.998433	-0.675596	-0.715319	-0.271964	-0.984934	-0.743053	-0.548627	0.743744	0.0657629
MRTO4	108264000	158968000	125127000	134179000	163210000	126089000	107703000	163126000	26.69	27.2442	26.8988	26.9996	27.2822	26.9099	26.6825	27.2814	5.06998	5.35497	4.99285	5.02021	5.34682	5.02663	4.80824	5.35121	0.885298	0.0237235
MSANTD7	795566	987903	832987	946845	601819	894963	903415	732616	19.6016	19.914	19.6679	19.8528	19.199	19.7715	19.785	19.4827	-2.01838	-1.97518	-2.23803	-2.1266	-2.73636	-2.11177	-2.08921	-2.4475	0.19642	-0.256662
MSH2	5458630	6062880	5897680	5995550	8149910	5996600	5722390	6848010	22.3801	22.5316	22.4917	22.5155	22.9584	22.5157	22.4482	22.7073	0.760105	0.642386	0.585747	0.536088	1.02302	0.632477	0.573946	0.777052	0.334432	0.120542
MSH3	1323790	1281620	1284450	1475410	1886680	1681750	1171770	503273	20.3362	20.2895	20.2927	20.4927	20.8474	20.6815	20.1603	18.941	-1.28376	-1.59965	-1.61325	-1.48669	-1.08791	-1.2017	-1.71398	-2.98922	0.605941	-0.252368
MSH6	4931030	4784600	4699160	4619560	3696080	4834010	4882110	4512890	22.2335	22.19	22.164	22.1393	21.8176	22.2048	22.2191	22.1056	0.613456	0.300781	0.258002	0.159952	-0.117768	0.321552	0.344833	0.175419	0.334024	-0.152038
MSI2	6625160	8421210	7236370	8155640	9643910	5416950	6968870	9449100	22.6595	23.0056	22.7868	22.9594	23.2012	22.369	22.7325	23.1717	1.03952	1.11641	0.880865	0.979994	1.26585	0.485813	0.858253	1.24154	0.840885	-0.0413319
MSL1	1541380	1443420	1681960	1737680	991912	1922090	1659200	1268780	20.5558	20.4611	20.6817	20.7287	19.9199	20.8742	20.6621	20.275	-1.06421	-1.42813	-1.22426	-1.25064	-2.01548	-1.00899	-1.21218	-1.65519	0.390638	-0.231153
MSL2	1043940	892299	1044760	878681	295344	893557	1162460	304114	19.9936	19.7672	19.9947	19.745	18.172	19.7692	20.1488	18.2143	-1.62639	-2.12202	-1.91123	-2.23439	-3.76329	-2.11404	-1.72549	-3.71594	0.20598	-0.856183
MSN	1362690	2712550	2303840	2710090	3531110	2411460	2630220	3084630	20.378	21.3712	21.1356	21.3699	21.7517	21.2015	21.3268	21.5567	-1.24198	-0.517968	-0.77036	-0.609463	-0.183642	-0.681761	-0.547488	-0.373535	0.138696	0.338335
MT-ATP6	1794560	2532240	3136530	3975520	5856340	3660330	3279640	3932170	20.7752	21.272	21.5807	21.9227	22.4816	21.8035	21.6451	21.9069	-0.844803	-0.617203	-0.325231	-0.05666	0.546235	-0.0796942	-0.229134	-0.0233065	0.0771799	0.514499
MT-CO2	10027900	15653300	21978000	27777100	26487500	17957200	21202100	18362400	23.2575	23.9	24.3896	24.7274	24.6588	24.0981	24.3377	24.1303	1.63751	2.01078	2.48359	2.74802	2.72348	2.21482	2.46346	2.20005	0.545733	0.180478
MT-ND1	1304250	2286870	3329720	3104390	3919890	2928620	2233890	3625660	20.3148	21.1249	21.667	21.5659	21.9024	21.4818	21.0911	21.7898	-1.30521	-0.764243	-0.239	-0.413494	-0.0329509	-0.401447	-0.783114	-0.140388	0.286301	0.341012
MT-ND3	1806880	2073970	2787220	3663000	1546420	2746760	2786530	1843500	20.7851	20.984	21.4104	21.8046	20.5605	21.3893	21.41	20.814	-0.834932	-0.905222	-0.495574	-0.174778	-1.37483	-0.493937	-0.464202	-1.11618	0.397202	-0.259662
MT-ND4	625105	269675	709685	421013	3208630	424662	308636	1504820	19.2537	18.0409	19.4368	18.6835	21.6135	18.696	18.2356	20.5212	-2.36626	-3.84832	-2.46915	-3.29586	-0.321807	-3.18728	-3.63869	-1.40904	0.368668	0.855694
MT-ND5	797650	869675	1460110	1683040	1717380	1053900	1173230	1103700	19.6054	19.7301	20.4776	20.6826	20.7118	20.0073	20.1621	20.0739	-2.0146	-2.15907	-1.42832	-1.29673	-1.22355	-1.87593	-1.71219	-1.85628	0.833565	0.0576943
MTA1	17267100	17407400	17214400	16201000	11361800	15344900	17977400	13442600	24.0415	24.0532	24.0371	23.9496	23.4377	23.8713	24.0997	23.6803	2.42152	2.16401	2.13114	1.97021	1.50236	1.98802	2.22544	1.75011	0.154066	-0.30524
MTA2	70499100	64493200	65876600	60374400	39777800	62592200	63300800	51618300	26.0711	25.9426	25.9733	25.8474	25.2455	25.8995	25.9157	25.6214	4.4511	4.05346	4.06729	3.86806	3.31013	4.01624	4.04148	3.69118	0.157302	-0.345221
MTA3	14819100	13503500	13191500	12757000	8489380	11768600	12665700	13853300	23.821	23.6868	23.6531	23.6048	23.0172	23.4884	23.5944	23.7237	2.20095	1.79764	1.74714	1.62541	1.08189	1.6052	1.72018	1.79353	0.203575	-0.292585
MTCH1	3436590	4386120	6684850	7497410	5861290	6113240	5067490	4214160	21.7125	22.0645	22.6725	22.838	22.4828	22.5435	22.2728	22.0068	0.0925444	0.175328	0.766494	0.858589	0.547454	0.660269	0.398599	0.0766129	0.831592	-0.0525049
MTCH2	3630520	3387800	5324890	5641630	3917000	4604470	4224360	3319730	21.7917	21.6919	22.3443	22.4277	21.9013	22.1346	22.0103	21.6626	0.171743	-0.197269	0.438351	0.448308	-0.0340149	0.251367	0.136061	-0.267566	0.347853	-0.193822
MTDH	1143850	1999810	2363930	2790390	5278620	2646060	2529530	3165230	20.1255	20.9314	21.1728	21.412	22.3317	21.3354	21.2704	21.5939	-1.49453	-0.957754	-0.733213	-0.567337	0.396397	-0.547822	-0.603802	-0.336322	0.0736902	0.665322
MTERF1	6729980	6648420	7594390	6280830	7693420	6077680	6137230	6083230	22.6822	22.6646	22.8565	22.5825	22.8752	22.5351	22.5492	22.5364	1.06217	0.775394	0.950533	0.603152	0.939861	0.651853	0.674916	0.606205	0.345242	-0.129603
MTF2	16543600	15893700	15584000	14890000	9981740	16632200	15366200	13464700	23.9798	23.922	23.8936	23.8278	23.2509	23.9875	23.8733	23.6827	2.35977	2.03277	1.98759	1.84847	1.31553	2.10424	1.99902	1.75248	0.255834	-0.264333
MTFP1	1771870	1450190	3269220	3686350	3595000	3137310	3296490	2544460	20.7568	20.4678	21.6405	21.8138	21.7776	21.5811	21.6525	21.2789	-0.86316	-1.42137	-0.265454	-0.16561	-0.157772	-0.30214	-0.221741	-0.651272	0.331877	0.345669
MTFR1L	238653	313342	474593	441660	190356	305440	376768	238815	17.8646	18.2574	18.8563	18.7526	17.5383	18.2205	18.5233	17.8655	-3.75544	-3.6318	-3.04964	-3.22679	-4.39698	-3.6627	-3.35092	-4.06466	0.165089	-0.452899
MTHFD1	10544700	10357300	10757600	9834060	9846040	10337800	10534000	10296900	23.33	23.3041	23.3589	23.2294	23.2311	23.3014	23.3286	23.2957	1.71001	1.41496	1.45288	1.24998	1.29578	1.41819	1.45431	1.36551	0.510068	-0.0735136
MTHFD2	427769	648141	538707	539011	969765	530673	468674	338748	18.7065	19.306	19.0391	19.04	19.8873	19.0175	18.8382	18.3699	-2.91353	-2.58324	-2.86683	-2.93941	-2.04806	-2.86577	-3.03601	-3.56034	0.882042	-0.051795
MTOR	7396220	8232490	8838880	8801650	6983970	9033310	7838970	7390290	22.8184	22.9729	23.0754	23.0693	22.7356	23.1068	22.9022	22.8172	1.19835	1.08371	1.16946	1.08997	0.800283	1.22359	1.02799	0.886999	0.202815	-0.15066
MTPAP	2347820	2267840	2291990	2370690	1939310	1999140	2409720	2090290	21.1629	21.1129	21.1282	21.1769	20.8871	20.9309	21.2004	20.9953	-0.457111	-0.776298	-0.7778	-0.802496	-1.04822	-0.952288	-0.673806	-0.934929	0.134186	-0.198884
MTREX	104920000	89504000	95425700	92955700	58969000	77538900	84445700	82141000	26.6447	26.4154	26.5079	26.47	25.8135	26.2084	26.3315	26.2916	5.02471	4.52626	4.6019	4.49067	3.87812	4.32518	4.45728	4.3614	0.063598	-0.405392
MTX1	1922000	3064270	3800830	4431070	4225680	4628600	3877490	3086490	20.8742	21.5471	21.8579	22.0792	22.0108	22.1421	21.8867	21.5575	-0.745825	-0.342074	-0.0480862	0.0998515	0.0754195	0.258908	0.0124511	-0.372665	0.316426	0.252562
MTX2	2270350	3257560	4251710	4820330	5273240	3254200	3903410	3358560	21.1145	21.6354	22.0196	22.2007	22.3303	21.6339	21.8963	21.6794	-0.505518	-0.253826	0.113642	0.221328	0.394926	-0.249365	0.0220631	-0.250789	0.719752	0.0853019
MYADM	4507650	7461050	7901640	9535130	5605370	7694050	8579280	10544600	22.1039	22.8309	22.9137	23.1848	22.4184	22.8753	23.0324	23.33	0.483942	0.941761	1.00775	1.20545	0.483045	0.992075	1.15818	1.3998	0.704298	0.0985505
MYBBP1A	240472000	218214000	239827000	225167000	114890000	220441000	215023000	175790000	27.8413	27.7012	27.8374	27.7464	26.7757	27.7158	27.6799	27.3893	6.22129	5.81198	5.93145	5.76705	4.84035	5.83258	5.80567	5.45908	0.148065	-0.448523
MYCBP	3555350	10136500	6900280	7835600	10242600	7470700	5885750	11513500	21.7616	23.2731	22.7182	22.9016	23.2881	22.8328	22.4888	23.4568	0.141558	1.38387	0.812254	0.92224	1.35275	0.949575	0.614554	1.52662	0.403598	0.295894
MYEF2	22344700	36682400	26093800	31031300	41636900	29556600	25126100	37970100	24.4134	25.1286	24.6372	24.8872	25.3114	24.817	24.5827	25.1784	2.79343	3.2394	2.73123	2.90785	3.37603	2.93374	2.70844	3.24816	0.463766	0.148615
MYH10	2452880	2982350	3367340	4218180	3203250	3135330	3675630	5047830	21.226	21.508	21.6832	22.0082	21.6111	21.5802	21.8096	22.2672	-0.393956	-0.381168	-0.222791	0.0288171	-0.324228	-0.303051	-0.0646804	0.337031	0.437634	0.153543
MYH9	3346540	3717060	3962490	4453910	3472980	3523300	4307830	4580890	21.6742	21.8257	21.918	22.0866	21.7277	21.7485	22.0385	22.1272	0.054237	-0.0634555	0.0120065	0.107269	-0.20759	-0.134741	0.164289	0.196996	0.845395	-0.0227756
MYL4	581628	1398440	2123720	2154970	2086960	2260120	1332090	1619900	19.1497	20.4154	21.0182	21.0392	20.993	21.108	20.3453	20.6275	-2.47026	-1.4738	-0.887807	-0.940135	-0.942361	-0.775268	-1.52898	-1.30273	0.490055	0.305667
MYL6	674256	1802070	1875380	2498230	2003830	2708430	759101	2010590	19.3629	20.7812	20.8388	21.2525	20.9343	21.369	19.5339	20.9392	-2.25706	-1.10796	-1.06722	-0.726897	-1.001	-0.514211	-2.34031	-0.991013	0.884588	0.0781514
MYO18A	3605220	4464690	7769170	9709150	4216440	5458050	8436990	6759480	21.7817	22.0901	22.8893	23.2109	22.0076	22.38	23.0083	22.6885	0.161654	0.200943	0.98336	1.23154	0.0722614	0.496718	1.13406	0.75828	0.937041	-0.0290455
MYO19	1538440	1313550	2207670	2243580	1088330	1880350	2127980	1243320	20.553	20.325	21.0741	21.0974	20.0537	20.8426	21.0211	20.2458	-1.06696	-1.56415	-0.831876	-0.882001	-1.88165	-1.04067	-0.853187	-1.68443	0.391667	-0.278737
MYO1C	1141940	1361340	1613940	1622190	910427	1486670	1598490	1025360	20.1231	20.3766	20.6222	20.6295	19.7962	20.5037	20.6083	19.9677	-1.49695	-1.51259	-1.28381	-1.34986	-2.13915	-1.37958	-1.26596	-1.9625	0.2919	-0.275996
MYO1D	3241630	3232610	4053130	3962610	3105030	3298330	3520580	3520790	21.6283	21.6243	21.9506	21.918	21.5662	21.6533	21.7474	21.7475	0.00828615	-0.264918	0.0446357	-0.0613526	-0.369157	-0.229932	-0.126859	-0.182733	0.119422	-0.158833
MYO6	5522350	4766520	5684870	5373290	5598710	3853240	4370920	6252000	22.3969	22.1845	22.4387	22.3574	22.4167	21.8776	22.0595	22.5759	0.776849	0.295319	0.532726	0.378002	0.48133	-0.00559592	0.185265	0.645685	0.388205	-0.169053
NAA15	859375	927593	1014660	932053	826726	777466	917690	1105260	19.7129	19.8231	19.9526	19.8301	19.6571	19.5684	19.8076	20.076	-1.90707	-2.06605	-1.9534	-2.14932	-2.27828	-2.31481	-2.06659	-1.85425	0.407088	-0.109522
NAA40	5606260	8096550	6993630	7120620	5986080	9735900	7691390	8125260	22.4186	22.9489	22.7376	22.7636	22.5132	23.2149	22.8748	22.954	0.798605	1.05969	0.831641	0.784199	0.577847	1.33165	1.00057	1.02378	0.530759	0.114928
NABP1	3601170	4718110	3732380	4070040	3228020	4113490	3430050	4200490	21.78	22.1698	21.8317	21.9566	21.6222	21.9719	21.7098	22.0021	0.160032	0.280592	-0.0743049	-0.0227606	-0.313114	0.0886949	-0.164442	0.0719254	0.242852	-0.165124
NABP2	2505310	3341070	2546030	2940770	3247480	3373260	2285060	3032940	21.2566	21.6719	21.2798	21.4878	21.6309	21.6857	21.1238	21.5323	-0.363444	-0.217307	-0.626151	-0.491609	-0.304443	-0.197524	-0.75044	-0.397915	0.938159	0.0120473
NACA	2526190	4648630	3923840	4552110	7662860	4507120	4146030	4608790	21.2685	22.1484	21.9038	22.1181	22.8695	22.1038	21.9833	22.136	-0.35147	0.259188	-0.00213453	0.138732	0.934119	0.220538	0.109059	0.205756	0.181256	0.356289
NACC1	2389250	2712170	2568960	2857070	2163180	2732280	2163640	3953710	21.1881	21.371	21.2928	21.4461	21.0447	21.3817	21.045	21.9148	-0.431875	-0.51817	-0.613216	-0.533267	-0.89061	-0.501562	-0.829211	-0.0154251	0.873657	-0.0350702
NAF1	161748	324473	317180	299707	270627	155890	217743	234842	17.3034	18.3077	18.2749	18.1932	18.046	17.2502	17.7323	17.8413	-4.31661	-3.58144	-3.63102	-3.78617	-3.88938	-4.63306	-4.14197	-4.08886	0.170538	-0.359507
NAMPT	793528	740557	814148	731227	814364	632678	611031	846286	19.5979	19.4983	19.6349	19.48	19.6353	19.2711	19.2209	19.6908	-2.02208	-2.39093	-2.27104	-2.49941	-2.30002	-2.61212	-2.65335	-2.23941	0.332324	-0.155362
NANS	776949	805044	798772	856563	562871	920593	690089	638336	19.5675	19.6187	19.6074	19.7082	19.1024	19.8122	19.3964	19.284	-2.05254	-2.27048	-2.29854	-2.27117	-2.83289	-2.07103	-2.47782	-2.64624	0.179717	-0.283811
NAP1L1	4650250	7289750	6809670	7387960	10586900	6964510	6093610	7880130	22.1489	22.7974	22.6992	22.8167	23.3358	22.7316	22.5389	22.9098	0.528875	0.908252	0.793184	0.837372	1.40044	0.848354	0.664625	0.979587	0.300902	0.206332
NAP1L4	1318290	2335090	1883620	2334570	4042430	2457410	2282090	2661240	20.3302	21.155	20.8451	21.1547	21.9468	21.2287	21.1219	21.3437	-1.28976	-0.734139	-1.06089	-0.824646	0.0114587	-0.654529	-0.752316	-0.586533	0.0684469	0.481881
NAPA	2623550	3253590	3040450	3188730	2218420	3826950	3456560	3719740	21.3231	21.6336	21.5359	21.6046	21.0811	21.8678	21.7209	21.8268	-0.296913	-0.255585	-0.370116	-0.374822	-0.854231	-0.0154729	-0.153335	-0.10343	0.840131	0.0427414
NAPG	238036	311850	394267	385405	281562	365654	332487	158047	17.8608	18.2505	18.5888	18.556	18.1031	18.4801	18.3429	17.27	-3.75918	-3.63869	-3.31715	-3.42335	-3.83223	-3.40311	-3.5313	-4.6602	0.346949	-0.322118
NARS1	2813980	2952680	3209840	2832560	4178240	2628940	3588390	3914900	21.4242	21.4936	21.6141	21.4337	21.9945	21.3261	21.7749	21.9005	-0.195821	-0.395592	-0.291899	-0.545697	0.0591313	-0.557187	-0.0993352	-0.0296567	0.260326	0.200491
NASP	3361220	5296180	3954280	4432720	6626300	4909890	4359510	6506320	21.6806	22.3365	21.915	22.0798	22.6598	22.2273	22.0557	22.6334	0.0605517	0.447335	0.00901428	0.100389	0.724439	0.344023	0.181494	0.703209	0.0968755	0.333969
NAT10	265082000	228164000	223548000	207950000	147809000	203114000	206067000	195575000	27.9819	27.7655	27.736	27.6317	27.1392	27.5977	27.6185	27.5431	6.36186	5.87631	5.83004	5.65229	5.20383	5.71448	5.7443	5.61295	0.117566	-0.361238
NBAS	451243	496943	632662	534784	479651	452224	416713	723953	18.7835	18.9227	19.2711	19.0286	18.8716	18.7867	18.6687	19.4655	-2.83645	-2.96646	-2.63489	-2.95077	-3.0637	-3.09656	-3.20554	-2.46466	0.57863	-0.110471
NBN	2460390	2129420	2973650	2654120	3601930	2490790	2457810	2073580	21.2305	21.022	21.5038	21.3398	21.7803	21.2482	21.2289	20.9837	-0.389546	-0.867157	-0.402166	-0.63957	-0.154994	-0.635064	-0.645298	-0.946508	0.920345	-0.0208566
NCAPD2	7280920	6046980	6103260	5524330	3493140	5145150	5522370	4622810	22.7957	22.5278	22.5411	22.3974	21.7361	22.2948	22.3969	22.1403	1.17569	0.638597	0.635179	0.417996	-0.19924	0.411545	0.522615	0.210138	0.0781088	-0.4806
NCAPD3	2338610	1902850	2074080	1724430	1358610	1865450	1839790	1899070	21.1572	20.8597	20.984	20.7177	20.3737	20.8311	20.8111	20.8569	-0.462782	-1.02946	-0.921929	-1.26168	-1.56163	-1.05214	-1.06313	-1.07334	0.249994	-0.268599
NCAPG	4565290	4594100	4303540	3927530	3805520	3789150	4299540	3572820	22.1223	22.1314	22.0371	21.9052	21.8597	21.8534	22.0358	21.7686	0.502273	0.242165	0.131123	-0.0741813	-0.0756704	-0.0297937	0.16151	-0.161569	0.164698	-0.226726
NCAPG2	2531050	1921280	2126170	1761020	1714180	1722540	2059360	2039880	21.2713	20.8736	21.0198	20.748	20.7091	20.7161	20.9738	20.9601	-0.348697	-1.01555	-0.886143	-1.23139	-1.22624	-1.16713	-0.900476	-0.970148	0.390749	-0.195554
NCAPH	2558280	3634370	2969090	3118430	3373490	3015980	3170710	3172600	21.2867	21.7933	21.5016	21.5724	21.6858	21.5242	21.5964	21.5972	-0.333259	-0.0959121	-0.40438	-0.406984	-0.249522	-0.359041	-0.277866	-0.332966	0.949214	0.00528475
NCAPH2	1287520	1506450	1492650	1482620	1269140	1356730	1427720	1565740	20.2962	20.5227	20.5094	20.4997	20.2754	20.3717	20.4453	20.5784	-1.32384	-1.36646	-1.39652	-1.47965	-1.65991	-1.51153	-1.42896	-1.35179	0.254697	-0.0964277
NCBP1	51267100	46385600	49176600	47362900	34446800	48078700	46949300	41355600	25.6115	25.4672	25.5515	25.4973	25.0379	25.5189	25.4846	25.3016	3.99153	3.57799	3.6455	3.51788	3.10253	3.63566	3.61036	3.37138	0.173373	-0.253242
NCBP2	22849100	31248700	27834300	32181100	38782400	26805700	32932800	42704800	24.4456	24.8973	24.7304	24.9397	25.2089	24.676	24.973	25.3479	2.82563	3.00811	2.82439	2.96034	3.27357	2.7928	3.09878	3.41769	0.171174	0.241093
NCBP3	12160200	21642000	16064300	19640100	29411200	20278500	19589000	28152000	23.5357	24.3673	23.9374	24.2273	24.8099	24.2734	24.2235	24.7467	1.91566	2.47814	2.03139	2.24793	2.87453	2.39021	2.3493	2.81653	0.0562946	0.439364
NCDN	470360	514577	528608	511426	247223	572381	532557	343635	18.8434	18.973	19.0118	18.9642	17.9155	19.1266	19.0226	18.3905	-2.77659	-2.91616	-2.89413	-3.0152	-4.01987	-2.75662	-2.85166	-3.53968	0.282524	-0.391438
NCL	257945000	400252000	347293000	416159000	615679000	336350000	348448000	450064000	27.9425	28.5763	28.3716	28.6326	29.1976	28.3254	28.3764	28.7456	6.32249	6.68715	6.46561	6.65319	7.26227	6.44215	6.50213	6.81535	0.336955	0.223368
NCLN	1237900	1465100	1594710	1245810	903796	763137	746280	948822	20.2395	20.4826	20.6049	20.2487	19.7856	19.5416	19.5094	19.8558	-1.38054	-1.40662	-1.30111	-1.73072	-2.14969	-2.34165	-2.36488	-2.07442	0.000805873	-0.777917
NCOA5	9523660	11386000	13484900	14640400	12808200	11584600	12689100	12283100	23.1831	23.4408	23.6848	23.8035	23.6106	23.4657	23.5971	23.5502	1.56308	1.55157	1.77887	1.82408	1.67523	1.58247	1.72285	1.61997	0.724487	-0.0292724
NCOA6	977401	1523720	1810300	2010440	278693	2781680	915744	290962	19.8986	20.5392	20.7878	20.9391	18.0883	21.4075	19.8046	18.1505	-1.72141	-1.35002	-1.11817	-1.04029	-3.84701	-0.475711	-2.06965	-3.77972	0.221599	-1.23555
NCOR1	4442440	4310940	5841420	5125510	3198790	4686630	5426400	3774630	22.0829	22.0396	22.4779	22.2893	21.6091	22.1601	22.3716	21.8479	0.462919	0.150385	0.571918	0.309892	-0.326238	0.276883	0.497323	-0.0822969	0.234375	-0.282361
NCOR2	1525570	1061290	1252810	1330480	920903	1678020	1447930	1346290	20.5409	20.0174	20.2567	20.3435	19.8127	20.6783	20.4656	20.3606	-1.07908	-1.8718	-1.64923	-1.63586	-2.12264	-1.20491	-1.40868	-1.56964	0.948505	-0.0174752
NCR3LG1	921188	2145590	1369570	1834240	2491160	1594030	1326350	1953300	19.8131	21.0329	20.3853	20.8068	21.2484	20.6042	20.339	20.8975	-1.80686	-0.856243	-1.52068	-1.17262	-0.686946	-1.27899	-1.53521	-1.03272	0.482714	0.205636
NCSTN	428991	697888	700109	736558	1301900	850876	565713	919409	18.7106	19.4126	19.4172	19.4904	20.3122	19.6986	19.1097	19.8103	-2.90941	-2.47655	-2.48875	-2.48893	-1.62314	-2.18465	-2.76453	-2.11985	0.175638	0.417867
NDC1	31287000	30024800	27437500	25941600	18604800	27816100	27962700	24672100	24.8991	24.8397	24.7096	24.6288	24.1492	24.7294	24.737	24.5564	3.27906	2.95046	2.80368	2.64939	2.21384	2.84618	2.86276	2.62618	0.211182	-0.283409
NDUFA10	2833720	2860100	4679710	4885000	4056160	3992890	3981740	3270180	21.4343	21.4476	22.158	22.2199	21.9517	21.929	21.925	21.6409	-0.185736	-0.441552	0.252018	0.240555	0.0163505	0.0457653	0.0507271	-0.289262	0.958387	-0.0104262
NDUFA11	1875080	3027590	3908070	4811960	4288660	4200840	2958110	3261670	20.8385	21.5297	21.898	22.1982	22.0321	22.0022	21.4962	21.6372	-0.781481	-0.359447	-0.00794444	0.218821	0.0967629	0.11901	-0.377996	-0.293021	0.659983	0.118702
NDUFA12	2466660	4544640	6080150	7116140	7612050	6305900	5368330	5624040	21.2341	22.1157	22.5357	22.7627	22.8599	22.5883	22.356	22.4232	-0.385874	0.226549	0.629706	0.783291	0.924521	0.705034	0.481801	0.492975	0.296972	0.337665
NDUFA13	2899290	3833890	5851980	5746820	10301200	5787460	2804490	6546040	21.4673	21.8704	22.4805	22.4543	23.2963	22.4645	21.4193	22.6422	-0.152734	-0.0188085	0.574524	0.47496	1.36098	0.581262	-0.454933	0.71199	0.469145	0.330338
NDUFA2	436706	921148	1305900	1652850	1373600	1512850	899841	1082260	18.7363	19.8131	20.3166	20.6565	20.3895	20.5288	19.7793	20.0456	-2.8837	-2.07611	-1.58936	-1.32285	-1.5458	-1.3544	-2.09493	-1.88458	0.547815	0.248074
NDUFA5	1039130	2013490	2376530	3042440	2707500	2634000	2352530	2286650	19.9869	20.9413	21.1804	21.5368	21.3685	21.3288	21.1658	21.1248	-1.63306	-0.947919	-0.725544	-0.442575	-0.566803	-0.554412	-0.708459	-0.805396	0.356931	0.278506
NDUFA6	738956	1109000	1389590	1709600	2092590	1338890	495331	1229340	19.4951	20.0808	20.4062	20.7052	20.9969	20.3526	18.918	20.2295	-2.12487	-1.80836	-1.49974	-1.27414	-0.938474	-1.53063	-2.9562	-1.70075	0.831836	-0.104736
NDUFA7	1078780	1862570	2719390	3667600	5532460	2220380	2452670	2038550	20.041	20.8289	21.3749	21.8064	22.3995	21.0824	21.2259	20.9591	-1.57903	-1.06032	-0.531118	-0.172967	0.464157	-0.800861	-0.648319	-0.971088	0.46743	0.346832
NDUFA8	2992240	5911440	6850540	9216150	5502300	6536790	5517300	4287510	21.5128	22.4951	22.7078	23.1357	22.3916	22.6402	22.3955	22.0317	-0.107207	0.605892	0.801817	1.15636	0.456271	0.756914	0.52129	0.101508	0.627961	-0.15522
NDUFA9	3173760	4006040	6447150	7094730	5554140	5558730	4145540	4717500	21.5978	21.9337	22.6202	22.7583	22.4051	22.4063	21.9831	22.1696	-0.0222402	0.0445594	0.714261	0.778944	0.469799	0.523087	0.108888	0.23939	0.86108	-0.0435897
NDUFAB1	1298200	2486770	2333700	2936090	2152440	2082700	2159920	1500500	20.3081	21.2458	21.1542	21.4855	21.0375	20.99	21.0425	20.517	-1.31192	-0.643344	-0.751781	-0.493907	-0.897791	-0.893213	-0.831694	-1.41319	0.390249	-0.208733
NDUFAF3	522548	1112740	1486910	1661380	1358890	1289410	1145420	1050980	18.9952	20.0857	20.5039	20.664	20.374	20.2983	20.1274	20.0033	-2.6248	-1.8035	-1.40208	-1.31542	-1.56133	-1.58496	-1.74679	-1.9269	0.808	0.0814545
NDUFAF4	217237	343740	506277	609203	656649	511582	449172	456957	17.7289	18.391	18.9496	19.2166	19.3248	18.9646	18.7769	18.8017	-3.89109	-3.49822	-2.9564	-2.76281	-2.61057	-2.91863	-3.09733	-3.1285	0.294907	0.338373
NDUFB1	1121790	1678680	1877340	2456250	3408240	2113450	1094560	2218630	20.0974	20.6789	20.8403	21.228	21.7006	21.0112	20.0619	21.0812	-1.52263	-1.21029	-1.06571	-0.751346	-0.234737	-0.872068	-1.81232	-0.848963	0.616264	0.195472
NDUFB10	5909120	7507690	10621500	14016700	10305500	10387300	10473000	10356600	22.4945	22.8399	23.3405	23.7406	23.2969	23.3083	23.3202	23.304	0.87451	0.950751	1.43451	1.76127	1.36158	1.42508	1.44593	1.37385	0.535737	0.146347
NDUFB11	4870500	7583550	10170000	12631200	14237100	9909270	10494300	8382910	22.2156	22.8544	23.2778	23.5905	23.7632	23.2403	23.3231	22.999	0.595636	0.965256	1.37185	1.61112	1.82782	1.35711	1.44886	1.06882	0.334641	0.289689
NDUFB3	2701500	3209490	4477090	5903330	7667120	3703670	3739010	3998420	21.3653	21.6139	22.0941	22.4931	22.8703	21.8205	21.8342	21.931	-0.254673	-0.275273	0.188161	0.513725	0.934921	-0.0627124	-0.0400156	0.000797845	0.611994	0.165263
NDUFB4	1249680	2411820	2916920	3635810	4607380	2504050	2727440	3107710	20.2531	21.2017	21.476	21.7938	22.1355	21.2558	21.3791	21.5674	-1.36687	-0.687495	-0.429955	-0.185527	0.200182	-0.627404	-0.495124	-0.36278	0.315331	0.346181
NDUFB5	1350490	1131510	1751100	2243550	4054110	1678250	1862980	2298520	20.3651	20.1098	20.7398	21.0974	21.951	20.6785	20.8292	21.1323	-1.25495	-1.77937	-1.16614	-0.88202	0.0156212	-1.20471	-1.04506	-0.797927	0.176915	0.5126
NDUFB6	4225540	5628520	8134130	9979860	10866200	6642020	6993360	6735850	22.0107	22.4243	22.9556	23.2506	23.3733	22.6632	22.7376	22.6834	0.390702	0.535138	1.04959	1.27122	1.43801	0.779954	0.863314	0.753228	0.598687	0.146966
NDUFB7	903788	1538720	1549590	2293360	2237900	2192490	1753510	1633320	19.7856	20.5533	20.5635	21.129	21.0937	21.0641	20.7418	20.6394	-1.83438	-1.33589	-1.34251	-0.85034	-0.841618	-0.819097	-1.13243	-1.29082	0.228121	0.319788
NDUFB8	1178460	2509130	3644240	3509950	2426640	3597960	2479860	2039320	20.1685	21.2588	21.7972	21.743	21.2105	21.7787	21.2418	20.9597	-1.45153	-0.63043	-0.108783	-0.236353	-0.724804	-0.104489	-0.632413	-0.970544	0.997234	-0.00128843
NDUFB9	2931490	2725730	5273350	5306310	4547640	4149920	4773630	3469130	21.4832	21.3782	22.3303	22.3393	22.1167	21.9847	22.1867	21.7261	-0.136799	-0.510975	0.424319	0.359905	0.181354	0.101416	0.312415	-0.204058	0.807803	0.0636689
NDUFC2	1405820	2257720	3140770	3292230	4178550	1265220	2230850	2620870	20.423	21.1064	21.5827	21.6506	21.9946	20.271	21.0892	21.3216	-1.19702	-0.782751	-0.323282	-0.328738	0.0592383	-1.61228	-0.785078	-0.608586	0.852741	-0.0787282
NDUFS1	4616890	5679500	8256630	9317700	7385730	7662690	8115160	5687570	22.1385	22.4373	22.9771	23.1515	22.8163	22.8694	22.9522	22.4394	0.518488	0.548146	1.07115	1.17217	0.880976	0.986183	1.07795	0.50918	0.870864	0.0360825
NDUFS2	3687990	3574150	5809150	6314440	5409050	4521510	5606230	4376630	21.8144	21.7692	22.4699	22.5902	22.3669	22.1084	22.4186	22.0614	0.194401	-0.120017	0.563926	0.610851	0.431611	0.225137	0.544359	0.131188	0.919878	0.0207833
NDUFS3	5568580	8372370	9779770	13005300	17968700	10089700	9275440	9924590	22.4089	22.9972	23.2214	23.6326	24.099	23.2664	23.145	23.2426	0.788876	1.10802	1.3154	1.65322	2.16365	1.38314	1.27074	1.31238	0.301109	0.316098
NDUFS5	1271870	2213980	3008720	3661800	6278120	2954050	2834030	3082270	20.2785	21.0782	21.5207	21.8041	22.5819	21.4943	21.4344	21.5556	-1.34148	-0.810975	-0.385251	-0.175251	0.646568	-0.388974	-0.439817	-0.374639	0.192982	0.539024
NDUFS6	1415260	1944470	2361520	3151950	1221880	3342130	2480140	1811280	20.4326	20.8909	21.1713	21.5878	20.2207	21.6723	21.242	20.7886	-1.18737	-0.99824	-0.734685	-0.391559	-1.71466	-0.2109	-0.63225	-1.14162	0.803677	-0.0968959
NDUFS7	2213010	2205870	3616160	3512120	3743680	3649840	3271910	2846810	21.0776	21.0729	21.786	21.7439	21.836	21.7994	21.6417	21.4409	-0.542423	-0.816269	-0.119942	-0.235461	-0.0993069	-0.0838347	-0.232539	-0.489286	0.320063	0.202282
NDUFS8	2341220	3412610	4070490	4941360	4742010	3240250	3080010	3110210	21.1588	21.7024	21.9568	22.2365	22.1771	21.6277	21.5545	21.5686	-0.461173	-0.186742	0.0508017	0.257105	0.241735	-0.255563	-0.319737	-0.36162	0.685642	-0.0887942
NDUFV1	2817710	2841530	4961020	5402920	3752500	3820230	3614080	2845200	21.4261	21.4382	22.2422	22.3653	21.8394	21.8652	21.7852	21.4401	-0.19391	-0.450949	0.336236	0.385936	-0.0959119	-0.0180085	-0.0890435	-0.490102	0.445705	-0.192595
NDUFV2	3568380	6130000	7026350	7887100	13376500	7084850	6802060	8359020	21.7668	22.5475	22.7443	22.9111	23.6732	22.7563	22.6975	22.9949	0.146836	0.658269	0.838375	0.931691	1.73786	0.873069	0.8233	1.0647	0.131544	0.480941
NEDD1	558184	684413	710554	637135	302284	707968	911283	729069	19.0904	19.3845	19.4386	19.2812	18.2055	19.4333	19.7975	19.4757	-2.52962	-2.50468	-2.46738	-2.69813	-3.72978	-2.44991	-2.0767	-2.4545	0.748777	-0.127772
NEDD4L	387278	614608	882063	926329	1170130	1172740	961117	1267050	18.563	19.2293	19.7505	19.8212	20.1582	20.1615	19.8744	20.273	-3.05699	-2.65988	-2.15545	-2.15821	-1.77709	-1.72178	-1.99989	-1.65716	0.0397411	0.718649
NEDD8	18708700	20489500	16956900	17302200	12162500	15335900	12116400	18492000	24.1572	24.2884	24.0154	24.0445	23.5359	23.8704	23.5305	24.1404	2.5372	2.3992	2.1094	2.06508	1.6006	1.98717	1.65622	2.2102	0.0668751	-0.414172
NEFH	2457980	4758290	3408920	4547060	4955870	4089700	3539440	3949690	21.229	22.182	21.7009	22.1165	22.2407	21.9636	21.7551	21.9133	-0.39096	0.292826	-0.205086	0.13713	0.305374	0.080327	-0.119151	-0.0168927	0.590684	0.103937
NELFA	2218760	2612300	2872280	3155030	3535050	3095410	3142770	3641430	21.0813	21.3169	21.4538	21.5892	21.7533	21.5617	21.5836	21.7961	-0.538679	-0.572297	-0.452204	-0.39015	-0.182033	-0.321537	-0.290635	-0.134127	0.00556418	0.256249
NELFB	1657300	1814630	1902370	1865450	2261380	1581560	2083980	2359080	20.6604	20.7912	20.8594	20.8311	21.1088	20.5929	20.9909	21.1698	-0.959598	-1.09794	-1.0466	-1.14828	-0.82656	-1.29032	-0.88333	-0.760408	0.388952	0.122951
NELFCD	1391100	1844220	1912430	1958940	1480410	2085850	2004880	2078780	20.4078	20.8146	20.867	20.9016	20.4976	20.9922	20.9351	20.9873	-1.21221	-1.07461	-1.03899	-1.07773	-1.43777	-0.891032	-0.939156	-0.942895	0.740495	0.0481717
NELFE	1385220	2531120	2435330	2800510	2753070	2569360	2177830	3234860	20.4017	21.2713	21.2157	21.4173	21.3926	21.293	21.0545	21.6253	-1.21832	-0.617841	-0.690283	-0.562114	-0.542723	-0.590259	-0.81978	-0.304929	0.307461	0.207716
NEPRO	14162000	14714900	13738100	14009700	10370200	13933500	13726800	14495200	23.7555	23.8108	23.7117	23.7399	23.3059	23.7321	23.7105	23.7891	2.13552	1.92159	1.80571	1.76055	1.37061	1.84882	1.83625	1.85887	0.275063	-0.177205
NES	57623300	92015600	73670400	81671500	95463900	77823500	81099800	90695400	25.7801	26.4554	26.1346	26.2833	26.5085	26.2137	26.2732	26.4345	4.16015	4.56619	4.22861	4.30396	4.57312	4.33047	4.39895	4.50432	0.245209	0.13699
NFASC	710889	1257180	1213340	1226900	2275620	856716	858782	2071060	19.4393	20.2618	20.2106	20.2266	21.1178	19.7085	19.7119	20.9819	-2.18074	-1.62743	-1.69542	-1.75279	-0.817504	-2.17478	-2.16231	-0.948262	0.506709	0.288378
NFATC1	6963510	7828870	7254330	7595190	6674940	7172350	7588250	6046250	22.7314	22.9004	22.7904	22.8567	22.6703	22.774	22.8553	22.5276	1.11138	1.01119	0.884441	0.877282	0.734991	0.890778	0.981095	0.597408	0.152945	-0.170005
NFE2	19330300	34961300	28404000	32689900	31463300	31848800	30607900	29572500	24.2044	25.0593	24.7596	24.9623	24.9072	24.9247	24.8674	24.8178	2.58436	3.17007	2.85362	2.98297	2.97183	3.0415	2.99316	2.88755	0.588564	0.0757566
NFIA	766178	772129	724242	782422	717193	552901	791044	809852	19.5473	19.5585	19.4661	19.5776	19.452	19.0767	19.5934	19.6273	-2.07268	-2.3307	-2.43986	-2.40178	-2.48333	-2.80657	-2.28084	-2.3029	0.33128	-0.157155
NFIC	2942550	3421920	3120710	3140880	2626850	2148890	3256020	2844040	21.4886	21.7064	21.5734	21.5827	21.3249	21.0352	21.6347	21.4395	-0.131366	-0.182811	-0.332526	-0.396635	-0.61043	-0.848076	-0.239562	-0.49069	0.106284	-0.286355
NFIL3	1740670	2648690	2020540	2404780	3209910	2310890	2386730	3275110	20.7312	21.3368	20.9463	21.1975	21.6141	21.14	21.1866	21.6431	-0.88879	-0.552338	-0.959659	-0.781898	-0.321231	-0.743219	-0.687636	-0.287089	0.107345	0.285878
NFIX	865343	1266610	1106110	1117630	855530	1640200	1254350	1261820	19.7229	20.2725	20.0771	20.092	19.7065	20.6454	20.2585	20.2671	-1.89709	-1.61664	-1.8289	-1.88736	-2.22887	-1.2378	-1.61573	-1.66313	0.605618	0.121118
NFKBIL1	1226330	1080360	1218570	1304790	1094270	1111710	1261490	1128370	20.2259	20.0431	20.2168	20.3154	20.0615	20.0844	20.2667	20.1058	-1.39409	-1.8461	-1.68921	-1.66399	-1.87379	-1.79889	-1.60754	-1.82439	0.299454	-0.127807
NFRKB	2361930	3029450	2750190	3105600	2942480	2977810	3004370	3162860	21.1715	21.5306	21.3911	21.5664	21.4886	21.5058	21.5186	21.5928	-0.448467	-0.358561	-0.514869	-0.412931	-0.446731	-0.377416	-0.355609	-0.337402	0.232625	0.0544175
NFXL1	939271	527377	1055310	892155	585240	1018500	822956	532205	19.8412	19.0085	20.0092	19.7669	19.1587	19.958	19.6505	19.0216	-1.77882	-2.88071	-1.89673	-2.21244	-2.77666	-1.92522	-2.22378	-2.90858	0.461514	-0.266386
NFYA	2663580	7825530	4372130	5562170	7823970	6547640	4922170	6905820	21.3449	22.8998	22.0599	22.4072	22.8995	22.6425	22.2309	22.7194	-0.275067	1.01057	0.153936	0.427844	0.964137	0.759307	0.356622	0.78918	0.258727	0.387991
NFYB	8805540	14134200	8929550	10274300	22044700	9740130	10788400	19762300	23.07	23.7527	23.0902	23.2925	24.3939	23.2155	23.363	24.2362	1.44998	1.8635	1.18419	1.31316	2.4586	1.33227	1.48874	2.30605	0.230237	0.443706
NFYC	7442570	12798600	8229320	9147810	16771200	10281600	7930590	13129700	22.8274	23.6095	22.9723	23.125	23.9995	23.2936	22.919	23.6463	1.20737	1.7203	1.06637	1.14562	2.06415	1.41032	1.04476	1.71613	0.34263	0.273925
NGDN	33410500	67515600	43996100	53384500	71490300	50194100	47935100	76886700	24.9938	26.0087	25.3909	25.6699	26.0912	25.581	25.5146	26.1962	3.3738	4.11953	3.4849	3.69055	4.15591	3.69778	3.64034	4.26603	0.277368	0.27282
NHP2	84677100	117537000	94403900	100895000	96785500	104160000	106004000	110516000	26.3355	26.8085	26.4923	26.5883	26.5283	26.6342	26.6595	26.7197	4.71547	4.91935	4.58637	4.60891	4.59295	4.75099	4.7853	4.78948	0.813476	0.0221563
NIFK	84326600	108058000	89111700	93102500	80769000	86551600	92578500	97012600	26.3295	26.6872	26.4091	26.4723	26.2673	26.3671	26.4642	26.5317	4.70948	4.79804	4.50314	4.49294	4.33197	4.48382	4.58993	4.60147	0.255786	-0.124107
NIP7	48678000	53377100	48344700	46372800	34057100	45322200	39610800	49259500	25.5368	25.6697	25.5269	25.4668	25.0215	25.4337	25.2394	25.5539	3.91676	3.78053	3.62088	3.4874	3.08612	3.55048	3.36515	3.6237	0.103113	-0.295035
NIPBL	185111000	148095000	168111000	155953000	89243200	142024000	161665000	129321000	27.4638	27.1419	27.3248	27.2165	26.4112	27.0816	27.2684	26.9464	5.84381	5.25276	5.41887	5.23716	4.47591	5.19832	5.39419	5.01618	0.141866	-0.417002
NKAP	4588660	4484650	5073650	5165030	3971010	4848390	4597540	3811240	22.1296	22.0966	22.2746	22.3003	21.9211	22.2091	22.1324	21.8618	0.50964	0.207378	0.368623	0.320973	-0.014258	0.325838	0.25819	-0.0683717	0.107712	-0.226304
NKAPD1	3842470	3591630	4556830	5457240	3940620	4560750	4708850	4576450	21.8736	21.7762	22.1196	22.3797	21.91	22.1208	22.1669	22.1258	0.253601	-0.112979	0.21363	0.400368	-0.0253414	0.237603	0.292703	0.195597	0.9204	-0.0135146
NKRF	51913400	50415800	49624200	49749200	31108900	49438400	52175200	42184400	25.6296	25.5874	25.5645	25.5682	24.8908	25.5591	25.6369	25.3302	4.0096	3.69819	3.65857	3.5888	2.95549	3.67589	3.76262	3.40001	0.220693	-0.290287
NKTR	4098710	3888520	4637240	4547510	2294470	3832950	4163260	3452390	21.9667	21.8908	22.1448	22.1166	21.1297	21.87	21.9893	21.7192	0.346737	0.00160371	0.238866	0.137273	-0.805603	-0.0132128	0.115042	-0.211037	0.135698	-0.409822
NLE1	21070100	27989100	21945400	23574700	26561600	23677300	20267700	27380300	24.3287	24.7384	24.3874	24.4907	24.6628	24.497	24.2727	24.7066	2.70869	2.84918	2.48145	2.51136	2.72751	2.61376	2.39844	2.77643	0.945327	-0.0086335
NMD3	4406870	4777360	4608340	4630200	4236690	4598570	4051740	5274750	22.0713	22.1878	22.1358	22.1426	22.0145	22.1328	21.9501	22.3307	0.451321	0.298596	0.229846	0.163271	0.0791735	0.249517	0.0758696	0.40047	0.429093	-0.0845009
NME1	1472190	1945970	1836730	1869970	863075	884063	1480210	1675840	20.4895	20.8921	20.8087	20.8346	19.7191	19.7538	20.4974	20.6765	-1.13047	-0.997128	-1.09726	-1.14479	-2.2162	-2.12945	-1.37687	-1.25375	0.0782795	-0.651656
NME7	2444540	2619550	2083930	2535950	4246720	2665740	3152790	4839190	21.2211	21.3209	20.9909	21.2741	22.0179	21.3461	21.5882	22.2063	-0.39887	-0.568298	-0.915094	-0.705277	0.0825849	-0.537132	-0.286043	0.276133	0.0556856	0.530771
NMU	269005	517937	375235	386637	273356	390104	315186	224702	18.0373	18.9824	18.5174	18.5606	18.0604	18.5735	18.2658	17.7777	-3.58272	-2.90677	-3.38853	-3.41875	-3.87491	-3.30973	-3.60839	-4.15254	0.127934	-0.412201
NNT	3733370	4174720	6713080	6486070	6264690	5925820	5709450	4695820	21.832	21.9932	22.6785	22.6289	22.5788	22.4986	22.4449	22.1629	0.212045	0.104062	0.772574	0.649541	0.643479	0.615347	0.57068	0.232745	0.68658	0.0810071
NOA1	455119	450424	544493	616203	707115	571933	440986	718877	18.7959	18.7809	19.0546	19.233	19.4316	19.1255	18.7504	19.4554	-2.82411	-3.10826	-2.85141	-2.74632	-2.50375	-2.75775	-3.12386	-2.47481	0.373262	0.167485
NOB1	1468070	1333270	1463450	1472490	1352380	1473510	1148880	1486660	20.4855	20.3465	20.4809	20.4898	20.3671	20.4908	20.1318	20.5036	-1.13451	-1.54265	-1.42503	-1.48955	-1.56826	-1.39241	-1.74244	-1.42656	0.309591	-0.134485
NOC2L	218307000	215523000	204310000	200365000	170854000	179806000	158236000	185897000	27.7018	27.6833	27.6062	27.5781	27.3482	27.4219	27.2375	27.4699	6.08178	5.79408	5.70021	5.59868	5.41286	5.53863	5.36326	5.53973	0.042467	-0.330071
NOC3L	146815000	154172000	148904000	143467000	109817000	141347000	132976000	141100000	27.1294	27.2	27.1498	27.0961	26.7105	27.0747	26.9866	27.0721	5.50942	5.31078	5.24384	5.11677	4.77519	5.19143	5.11235	5.14194	0.104934	-0.239974
NOC4L	84558300	82525200	82002900	72771600	59642200	63443900	66976200	70432100	26.3334	26.2983	26.2892	26.1169	25.8298	25.919	25.9971	26.0697	4.71344	4.40915	4.3832	4.1375	3.8945	4.03574	4.1229	4.13953	0.0462649	-0.362654
NOL10	94619500	90339600	84058400	80836400	55932800	81263900	79812100	79568600	26.4956	26.4289	26.3249	26.2685	25.7372	26.2761	26.2501	26.2457	4.87563	4.53967	4.41892	4.28913	3.80186	4.39287	4.37586	4.31549	0.153215	-0.309315
NOL11	93609500	108305000	92511600	95385800	81674300	88885700	89908800	89821400	26.4802	26.6905	26.4631	26.5073	26.2834	26.4054	26.422	26.4206	4.86015	4.80134	4.55716	4.5279	4.34805	4.52221	4.54772	4.49035	0.0845641	-0.209554
NOL12	9847770	14521600	11095400	14524900	20096800	10432400	10244000	19134600	23.2314	23.7917	23.4035	23.792	24.2605	23.3146	23.2883	24.1897	1.61136	1.90251	1.49749	1.81265	2.32513	1.43133	1.41404	2.25948	0.603441	0.15149
NOL6	105599000	93987700	93268500	84711300	53805900	85160400	83750000	72115300	26.654	26.486	26.4749	26.3361	25.6813	26.3437	26.3196	26.1038	5.03402	4.59678	4.56892	4.35668	3.74593	4.46044	4.44534	4.1736	0.0971371	-0.43277
NOL7	45454400	75045100	56673300	62928400	72963000	65471200	56728100	72096900	25.4379	26.1613	25.7562	25.9072	26.1207	25.9644	25.7576	26.1034	3.81791	4.27207	3.8502	3.92784	4.18533	4.08112	3.88332	4.17323	0.404432	0.113747
NOL8	27253200	21591800	22842900	21067000	12788900	19479800	23113400	18120300	24.6999	24.364	24.4452	24.3285	23.6084	24.2155	24.4622	24.1111	3.07992	2.47479	2.53927	2.34911	1.67306	2.33224	2.58799	2.1809	0.149517	-0.417228
NOL9	96553900	86144700	92721400	88216300	48779400	86803900	78868400	59276500	26.5248	26.3603	26.4664	26.3945	25.5398	26.3713	26.2329	25.821	4.90483	4.47107	4.56043	4.41517	3.60444	4.48802	4.3587	3.89076	0.088403	-0.502396
NOLC1	66991100	133802000	120641000	128553000	150761000	125376000	132852000	150010000	25.9975	26.9955	26.8461	26.9378	27.1677	26.9017	26.9852	27.1605	4.37746	5.10634	4.94018	4.95842	5.23236	5.01845	5.111	5.23028	0.154758	0.302424
NOM1	30385600	28470400	30517000	28644200	14842300	27165300	29033900	20785500	24.8569	24.763	24.8631	24.7717	23.8232	24.6953	24.7912	24.3091	3.23688	2.87377	2.95714	2.79237	1.88788	2.81202	2.91699	2.37887	0.140304	-0.466098
NONO	22114700	27544500	45524600	40523800	41939800	31411900	36303200	38518000	24.3985	24.7153	25.4401	25.2723	25.3218	24.9048	25.1136	25.199	2.7785	2.82607	3.53417	3.29289	3.38648	3.02157	3.23935	3.26883	0.574815	0.121148
NOP10	100968000	128999000	104089000	107820000	135738000	107162000	94075000	107166000	26.5893	26.9428	26.6332	26.684	27.0162	26.6752	26.4873	26.6753	4.96932	5.0536	4.72727	4.70468	5.08092	4.79198	4.61307	4.74507	0.685721	-0.0559582
NOP14	64863200	69078200	60408700	60851100	41541400	55302700	58976000	52892100	25.9509	26.0417	25.8483	25.8588	25.308	25.7208	25.8136	25.6565	4.33089	4.15254	3.94228	3.87941	3.37271	3.83761	3.93938	3.72635	0.0693335	-0.357268
NOP16	78599300	117484000	99920100	105954000	95756200	102646000	102884000	115887000	26.228	26.8079	26.5743	26.6589	26.5129	26.6131	26.6164	26.7881	4.60801	4.9187	4.6683	4.67949	4.57753	4.72987	4.7422	4.85794	0.929547	0.0082585
NOP2	193443000	237609000	208185000	220416000	181316000	230048000	206453000	203476000	27.5273	27.824	27.6333	27.7157	27.4339	27.7774	27.6212	27.6003	5.90733	5.93483	5.72732	5.73628	5.4986	5.89412	5.747	5.67008	0.26342	-0.12399
NOP53	55983400	74208700	64678800	65702400	60502800	59999300	53621200	64697300	25.7385	26.1451	25.9468	25.9694	25.8505	25.8384	25.6763	25.9472	4.11849	4.2559	4.04082	3.99007	3.91517	3.95521	3.80206	4.017	0.0531491	-0.178963
NOP56	271062000	284412000	256832000	256407000	183048000	265018000	255036000	236570000	28.014	28.0834	27.9362	27.9339	27.4476	27.9815	27.9261	27.8177	6.39405	6.19422	6.03028	5.95449	5.51231	6.09828	6.05188	5.88749	0.176199	-0.255767
NOP58	535435000	532241000	524122000	511973000	402513000	463407000	487134000	505327000	28.9961	28.9875	28.9653	28.9315	28.5845	28.7877	28.8597	28.9126	7.37613	7.09832	7.05936	6.95212	6.64913	6.90447	6.9855	6.98244	0.092535	-0.241098
NOP9	19334300	17066200	17719200	16535400	12862800	15412900	14289000	15774000	24.2047	24.0246	24.0788	23.9791	23.6167	23.8776	23.7684	23.911	2.58466	2.13545	2.17284	1.99968	1.68137	1.9944	1.89416	1.98084	0.0715043	-0.335465
NOSIP	5098990	6226840	6056000	5966860	4411700	6054610	5632150	5319990	22.2818	22.5701	22.5299	22.5085	22.0729	22.5296	22.4253	22.343	0.661778	0.680883	0.623964	0.529168	0.137571	0.646366	0.551014	0.412791	0.19029	-0.187013
NOSTRIN	2622100	2648590	2479110	2477760	2621050	2623520	2672690	2941390	21.3223	21.3368	21.2414	21.2406	21.3217	21.3231	21.3499	21.4881	-0.29771	-0.552393	-0.664578	-0.738767	-0.613619	-0.560164	-0.524379	-0.442134	0.797761	0.028288
NPAT	7868550	7223080	7106410	6804820	4853900	7167330	7214970	6340090	22.9077	22.7842	22.7607	22.6981	22.2107	22.773	22.7826	22.5961	1.28766	0.894997	0.85472	0.718753	0.27538	0.889768	0.908321	0.665871	0.233735	-0.254198
NPEPPS	658787	884185	871311	782649	486210	846309	553284	564663	19.3295	19.754	19.7328	19.578	18.8912	19.6908	19.0777	19.107	-2.29055	-2.1352	-2.17314	-2.40136	-3.04411	-2.19241	-2.79658	-2.82317	0.0794454	-0.464004
NPLOC4	3208720	2571850	3041440	2683510	5570530	2054760	3092620	5966610	21.6136	21.2944	21.5363	21.3557	22.4094	20.9705	21.5604	22.5085	-0.00643537	-0.594811	-0.369646	-0.623682	0.47405	-0.912698	-0.313842	0.578279	0.402731	0.355091
NPM1	1919000000	2266820000	2018420000	2234390000	2355290000	1196320000	2113330000	2313530000	30.8377	31.078	30.9106	31.0572	31.1333	30.156	30.9769	31.1074	9.21771	9.18884	9.00461	9.07786	9.19792	8.27272	9.10263	9.17725	0.472475	-0.184623
NPM3	17724700	19996700	17364900	21674700	13977200	15505900	19829200	16072900	24.0793	24.2533	24.0497	24.3695	23.7366	23.8863	24.2411	23.9381	2.45926	2.36407	2.1437	2.39014	1.80124	2.00308	2.36688	2.00793	0.084775	-0.29451
NR2C2	1698650	2237820	2213480	2323620	1832110	2024400	2286800	2105880	20.696	21.0937	21.0779	21.1479	20.8051	20.9491	21.1249	21.006	-0.924044	-0.795523	-0.828084	-0.831429	-1.13026	-0.934173	-0.749341	-0.924209	0.3423	-0.089725
NR2F2	2247490	2368130	1940240	2059760	1138600	1815550	3652660	1401170	21.0999	21.1753	20.8878	20.974	20.1188	20.792	21.8005	20.4182	-0.520118	-0.713869	-1.01817	-1.00533	-1.8165	-1.09126	-0.0737245	-1.512	0.486235	-0.309002
NRDC	816701	907314	997361	970039	646589	1098750	734591	802881	19.6395	19.7912	19.9278	19.8877	19.3025	20.0674	19.4866	19.6148	-1.98055	-2.09794	-1.97821	-2.09169	-2.63284	-1.8158	-2.38766	-2.31537	0.240307	-0.25082
NRDE2	1750670	1865730	1940510	1808580	928699	1662990	1813810	1690000	20.7395	20.8313	20.888	20.7864	19.8249	20.6653	20.7906	20.6886	-0.880526	-1.05788	-1.01796	-1.19295	-2.11048	-1.21789	-1.08365	-1.24161	0.208608	-0.376078
NRF1	5598960	11959900	7595940	9195150	14270200	9665840	8351460	11889900	22.4167	23.5117	22.8568	23.1324	23.7665	23.2045	22.9936	23.5032	0.796725	1.62252	0.950828	1.15307	1.83117	1.32123	1.11936	1.57303	0.213199	0.330412
NRM	11054400	15790100	13564700	13930400	14887200	15093300	9395680	15952500	23.3981	23.9125	23.6934	23.7317	23.8276	23.8474	23.1636	23.9273	1.77812	2.02333	1.78738	1.75236	1.89224	1.96417	1.28933	1.99708	0.795369	-0.0495958
NSA2	90916500	109043000	101565000	102734000	68841500	100701000	80510400	75403900	26.438	26.7003	26.5978	26.6143	26.0368	26.5855	26.2627	26.1681	4.81804	4.81114	4.69186	4.63497	4.10144	4.70227	4.38843	4.23793	0.0533999	-0.381481
NSD1	8246490	6235410	6074040	5851550	3310390	6378930	6403040	4984090	22.9753	22.5721	22.5342	22.4804	21.6586	22.6049	22.6103	22.2489	1.35535	0.682867	0.628256	0.501015	-0.276763	0.721646	0.736085	0.318698	0.223247	-0.416954
NSD2	9619920	7965360	7397410	7471170	4990120	7853270	7576320	5972530	23.1976	22.9253	22.8186	22.8329	22.2506	22.9049	22.8531	22.5099	1.57759	1.03612	0.912619	0.85353	0.31531	1.02163	0.978825	0.57971	0.16718	-0.371098
NSD3	20089000	20365800	20798300	21112300	17375400	21486100	20436900	19836200	24.2599	24.2796	24.31	24.3316	24.0505	24.3569	24.2847	24.2416	2.6399	2.39046	2.40399	2.35221	2.11521	2.47366	2.41043	2.31143	0.289053	-0.118956
NSDHL	1220330	1503960	1595060	1558210	1374980	1593670	1624670	1542600	20.2188	20.5203	20.6052	20.5715	20.391	20.6039	20.6317	20.5569	-1.40116	-1.36885	-1.30079	-1.40791	-1.54435	-1.27931	-1.24252	-1.37327	0.898095	0.00981379
NSF	2196200	2088010	2342520	2217710	2251360	1956680	1913540	2055050	21.0666	20.9937	21.1596	21.0806	21.1024	20.9	20.8678	20.9707	-0.553424	-0.895489	-0.746339	-0.898733	-0.832967	-0.98326	-1.00643	-0.959458	0.124494	-0.172032
[truncated: 1,525 more rows]

## Sheet: Chromatin_proteomics_4h
Genes	DMSO_R1	DMSO_R2	DMSO_R3	DMSO_R4	dTAG_R1	dTAG_R2	dTAG_R3	dTAG_R4	DMSO_R1_log2	DMSO_R2_log2	DMSO_R3_log2	DMSO_R4_log2	dTAG_R1_log2	dTAG_R2_log2	dTAG_R3_log2	dTAG_R4_log2	DMSO_R1_log2_centered	DMSO_R2_log2_centered	DMSO_R3_log2_centered	DMSO_R4_log2_centered	dTAG_R1_log2_centered	dTAG_R2_log2_centered	dTAG_R3_log2_centered	dTAG_R4_log2_centered	DMSO_dTAG_pvalue	log2_fold_change
[truncated: 3,365 more rows]
