# Supplementary material for: IWS1 positions downstream DNA to globally stimulate Pol II elongation
Source: Nat Commun. 2025 Aug 20;16:7747. doi: 10.1038/s41467-025-62913-5 (PMC12368070; doi:10.1038/s41467-025-62913-5)
Supplement: Supplementary file 4 — Supplementary Data 2 [file 41467_2025_62913_MOESM4_ESM.xlsx]

## Sheet: IWS1 Truncations
	Full-lenght Transcript				250401				250331
					Replicate 1		Replicate 2		Replicate 3		Replicate 4
	Name	Timepoint	Box width	Box height	RawIntesity	Normalized	RawIntesity	Normalized	RawIntesity	Normalized	RawIntesity	Normalized
	No IWS1	30 min	140	75	5024.59	0.106047	4653.76	0.0914029	7839.44	0.167077	7626.61	0.142877
	IWS1 WT		140	75	18017.7	0.334194	15599.9	0.272123	17629.4	0.324401	17767.5	0.322055
	T1		140	75	5554.59	0.126379	5845.42	0.12084	8360.2	0.168296	5220.54	0.172924
	T2		140	75	7293.49	0.139524	5814.54	0.11862	9904	0.185885	8427.68	0.178412
	T3		140	75	4912.88	0.107377	3864.52	0.0901944	8215.85	0.162053	6922.61	0.149481
	T4		140	75	10608.2	0.210353	8060.61	0.184456	14212.6	0.253296	14133.6	0.28265
	JW189		140	75	15600.6	0.189603	15081.7	0.186273	17523.9	0.203771	16750.6	0.225932
	Whole Lane				250401		250331
					Replicate 1	Replicate 2	Replicate 3	Replicate 4
	Name	Timepoint	Box width	Box height	RawIntesity	RawIntesity	RawIntesity	RawIntesity
	No IWS1	30 min	140	1000	47380.7	50914.8	46921.1	53378.8
	IWS1 WT		140	1000	53913.8	57326.9	54344.5	55169.1
	T1		140	1000	43952	48373.1	49675.7	30189.8
	T2		140	1000	52274	49018	53280.3	47237.1
	T3		140	1000	45753.7	42846.6	50698.6	46311.1
	T4		140	1000	50430.2	43699.3	56110.8	50003.8

## Sheet: IWS1 ELOF1
	Full-lenght Transcript				20250410
					Replicate 1		Replicate 2		Replicate 3		Replicate 4
	Name	Timepoint	Box width	Box height	RawIntesity	Normalized	RawIntesity	Normalized	RawIntesity	Normalized	RawIntesity	Normalized
	No IWS1/No ELOF1	30 min	130	66	6172.15	0.162576	4054.22	0.112588	7734.73	0.166337	5801.95	0.133642
	IWS1		130	66	10957.6	0.235186	7332.61	0.170471	12950.2	0.21731	12021	0.205164
	ELOF1		130	66	8056.15	0.190065	4985.42	0.123567	11435.8	0.205445	8256.15	0.165306
	IWS1/ELOF1		130	66	17251.8	0.343597	18945.3	0.357365	20622.6	0.357545	19240.3	0.328364
	Whole Lane				20250410
					Replicate 1	Replicate 2	Replicate 3	Replicate 4
	Name	Timepoint	Box width	Box height	RawIntesity	RawIntesity	RawIntesity	RawIntesity
	No IWS1/No ELOF1	30 min	140	940	37964.6	36009.2	46500.4	43414
	IWS1		140	940	46591.1	43013.8	59593.1	58592.1
	ELOF1		140	940	42386.3	40345.8	55663.3	49944.7
	IWS1/ELOF1		140	940	50209.5	53013.8	57678.2	58594.5
